# Supplementary material for: 4-(2-{2-[2-(2-Nitro-1H-imidazol-1-yl)ethoxy]eth­oxy}eth­oxy)benzaldehyde
Source: Acta Crystallogr Sect E Struct Rep Online. 2011 Apr 22;67(Pt 5):o1206. doi: 10.1107/S1600536811014322 (PMC3089305; doi:10.1107/S1600536811014322)
Supplement: Supplementary file 2 [file e-67-o1206-Isup2.hkl]

#
# h,k,l, Fc-squared, Fo-squared, sigma(Fo-squared) and status flag
#
data_I
_shelx_title ' lux3_0m in P2(1)2(1)2(1)  (100K)'
_shelx_refln_list_code          4
_shelx_F_calc_maximum      153.10
_exptl_crystal_F_000       736.00
_reflns_d_resolution_high  0.7060
 
loop_
 _symmetry_equiv_pos_as_xyz
 'x, y, z'
 '-x+1/2, -y, z+1/2'
 '-x, y+1/2, -z+1/2'
 'x+1/2, -y+1/2, -z'
 
_cell_length_a     4.4403
_cell_length_b    11.4686
_cell_length_c    31.2763
_cell_angle_alpha  90.000
_cell_angle_beta   90.000
_cell_angle_gamma  90.000
 
_shelx_F_squared_multiplier     1.000
 
loop_
 _refln_index_h
 _refln_index_k
 _refln_index_l
 _refln_F_squared_calc
 _refln_F_squared_meas
 _refln_F_squared_sigma
 _refln_observed_status
   2   0   0     3578.96     3446.50     42.97 o
   4   0   0      290.92      332.03     44.94 o
   1   1   0     2469.25     2450.48     25.63 o
   2   1   0        0.00       -2.98      2.98 o
   3   1   0      683.98      669.73     12.94 o
   4   1   0        2.57        1.59      4.45 o
   5   1   0       29.72       28.11      8.55 o
   6   1   0       39.07       23.84     21.89 o
   1   2   0     1923.46     1875.53     23.47 o
   2   2   0        0.00       -0.19      2.81 o
   3   2   0      448.14      421.74     10.19 o
   4   2   0       38.92       38.88      5.89 o
   5   2   0        1.75        5.56     11.35 o
   6   2   0      122.69      108.07     27.19 o
   1   3   0       56.24       70.17      4.22 o
   2   3   0     2511.50     2617.26     30.48 o
   3   3   0       44.89       46.94      4.94 o
   4   3   0        2.58        4.41      5.07 o
   5   3   0       71.96       84.92     11.87 o
   6   3   0        4.54        9.89     19.84 o
   0   4   0      354.54      389.67     11.00 o
   1   4   0      142.38      161.68      6.33 o
   2   4   0     2206.46     2231.23     24.93 o
   3   4   0      900.17      927.83     16.94 o
   4   4   0      172.25      201.57     40.50 o
   5   4   0       43.54       57.96     15.24 o
   6   4   0        0.42       31.97     22.31 o
   1   5   0     2689.38     2819.91     34.88 o
   2   5   0        3.26       -0.89      3.22 o
   3   5   0       24.08       20.23      6.58 o
   4   5   0       24.14       28.70     15.50 o
   5   5   0       17.68       11.57     12.95 o
   0   6   0      349.22      365.84     12.13 o
   1   6   0      879.22      892.08     14.33 o
   2   6   0       92.05      102.06      7.10 o
   3   6   0       14.60        4.56      8.55 o
   4   6   0        3.96        0.11     10.14 o
   5   6   0       36.07       35.33     14.97 o
   1   7   0      578.65      527.85     10.28 o
   2   7   0       43.11       53.79      5.98 o
   3   7   0       73.38       74.20     13.19 o
   4   7   0       33.88       28.95     12.65 o
   5   7   0       45.53       47.78     16.68 o
   0   8   0       86.71      113.36     12.57 o
   1   8   0       20.32       33.92      5.49 o
   2   8   0      140.26      135.16     17.03 o
   3   8   0        7.83       33.87      7.90 o
   4   8   0       11.90       18.24      8.31 o
   5   8   0      106.33       57.63     20.23 o
   1   9   0      422.29      420.08     14.16 o
   2   9   0       23.21       14.58      6.29 o
   3   9   0      351.72      339.64     16.20 o
   4   9   0        3.75       15.79      8.69 o
   5   9   0        3.08       24.11     15.33 o
   0  10   0      631.55      626.06     30.98 o
   1  10   0       55.74       64.11      9.48 o
   2  10   0      179.66      180.06     12.10 o
   3  10   0      334.76      332.85     28.88 o
   4  10   0      218.36      301.55     23.80 o
   1  11   0     1473.85     1441.46     32.29 o
   2  11   0       23.31       17.55      6.77 o
   3  11   0      190.56      162.26     25.21 o
   4  11   0        7.97        0.82     12.74 o
   0  12   0       85.77       93.83     16.97 o
   1  12   0       51.49       63.24     26.55 o
   2  12   0        1.66       17.74      7.52 o
   3  12   0       25.69       36.97      9.87 o
   4  12   0       69.99       47.71     17.09 o
   1  13   0      229.65      241.48     17.56 o
   2  13   0       12.37       13.37      7.92 o
   3  13   0        7.14       19.71      9.32 o
   0  14   0       32.55       54.75     17.30 o
   1  14   0      537.47      565.83     26.60 o
   2  14   0       11.49       26.70     11.46 o
   3  14   0       16.04       21.88      9.68 o
   1  15   0       35.38       27.82     17.84 o
   2  15   0       50.60       76.63     23.21 o
   0  16   0      351.68      470.40     39.24 o
   1  16   0       19.12       15.14     15.72 o
   1   0   1      644.13      702.01     10.01 o
   2   0   1        7.33       11.96      2.95 o
   3   0   1      468.75      461.57     10.78 o
   4   0   1       53.13       64.12      8.51 o
   5   0   1       20.40       23.17      8.80 o
   1   1   1    11533.88    11287.88     69.35 o
   2   1   1      422.21      398.29      6.06 o
   3   1   1      188.02      207.97      5.42 o
   4   1   1        2.31        1.82      3.09 o
   5   1   1      182.05      188.86     10.03 o
   6   1   1       11.42       20.37     15.04 o
   1   2   1     8052.36     7878.15     58.11 o
   2   2   1     1250.66     1193.70     10.28 o
   3   2   1      614.33      623.30      8.39 o
   4   2   1        8.95       14.95      3.63 o
   5   2   1       43.32       52.16      7.81 o
   6   2   1        7.09       18.03     14.95 o
   0   3   1      387.03      367.97      7.89 o
   1   3   1     5620.58     5598.59     40.02 o
   2   3   1       63.57       65.52      3.58 o
   3   3   1        1.46       -0.22      2.44 o
   4   3   1       22.80       25.13      4.41 o
   5   3   1        2.29        7.67      7.41 o
   6   3   1       32.65       54.91     17.07 o
   0   4   1     1874.94     1803.67     21.60 o
   1   4   1      970.59      985.65     10.23 o
   2   4   1      714.59      771.39      8.92 o
   3   4   1      139.83      142.39      5.47 o
   4   4   1      123.81      137.32      9.96 o
   5   4   1       32.58       30.11      9.79 o
   6   4   1       30.06       32.32     17.75 o
   0   5   1      104.77      117.47      5.20 o
   1   5   1     3384.22     3462.70     29.12 o
   2   5   1     1528.15     1506.22     14.87 o
   3   5   1      329.04      339.90     10.53 o
   4   5   1        5.92       18.46      7.79 o
   5   5   1        0.39        7.06      9.21 o
   0   6   1     1858.15     1883.22     28.12 o
   1   6   1       77.74       81.85      3.29 o
   2   6   1      123.14      120.24      7.37 o
   3   6   1      529.30      552.55     17.47 o
   4   6   1       81.64       71.93     10.35 o
   5   6   1       54.16       43.03     10.95 o
   0   7   1        0.42        2.31      4.01 o
   1   7   1       23.63       31.76      2.53 o
   2   7   1      361.99      371.37      9.45 o
   3   7   1      201.68      200.65     20.68 o
   4   7   1       70.41       72.85     10.54 o
   5   7   1       69.16       42.95     11.46 o
   0   8   1      100.02      139.64      7.88 o
   1   8   1      245.84      262.09      7.67 o
   2   8   1     1055.03      999.86     16.72 o
   3   8   1      362.18      375.11     11.38 o
   4   8   1        9.52        9.83      6.47 o
   5   8   1       55.09       45.26     11.62 o
   0   9   1     1125.68     1123.25     28.71 o
   1   9   1      109.23      107.08      6.03 o
   2   9   1      222.19      228.29     11.29 o
   3   9   1      104.58      126.41     12.55 o
   4   9   1       97.79      138.10     10.62 o
   5   9   1       22.28       28.32     11.08 o
   0  10   1     2967.68     2834.58     56.32 o
   1  10   1      358.84      351.38      9.69 o
   2  10   1       98.11       78.49      6.47 o
   3  10   1       97.39      102.15      7.94 o
   4  10   1       58.96       78.33      9.85 o
   0  11   1     1767.47     1733.92     42.84 o
   1  11   1       54.30       55.31      6.01 o
   2  11   1       51.19       36.73      5.81 o
   3  11   1       27.51       33.36      6.20 o
   4  11   1       20.44       30.44      8.40 o
   0  12   1       24.07       37.10     14.97 o
   1  12   1       19.66       13.24      5.46 o
   2  12   1       39.34       50.93      6.37 o
   3  12   1       60.15       70.54     10.48 o
   4  12   1       19.12       25.17     10.97 o
   0  13   1      273.65      296.75     29.75 o
   1  13   1       67.64       66.69      8.19 o
   2  13   1       55.17       56.65      7.59 o
   3  13   1       18.52       17.59      6.52 o
   0  14   1       67.23       84.79     13.75 o
   1  14   1       75.52       93.18     10.99 o
   2  14   1      185.81      206.89     28.01 o
   3  14   1       11.33       11.57      7.19 o
   0  15   1       30.60       53.04     13.56 o
   1  15   1       43.74       34.76      8.67 o
   2  15   1        2.31       18.39      8.10 o
   0  16   1        0.09        2.68     10.64 o
   1  16   1        0.44        0.94     10.60 o
   1   0   2       20.03       25.29      2.57 o
   2   0   2       44.37       50.55      3.72 o
   3   0   2       14.30        9.96      4.02 o
   4   0   2      246.06      245.95     15.20 o
   5   0   2        7.58       -0.14      7.66 o
   1   1   2     2776.56     2755.21     23.18 o
   2   1   2      188.40      212.12      7.06 o
   3   1   2       74.41       86.34      3.87 o
   4   1   2      410.98      384.21     14.57 o
   5   1   2       33.67       32.55      5.92 o
   6   1   2       12.94       19.40     15.35 o
   0   2   2       20.54       16.76      3.67 o
   1   2   2     1337.17     1268.53     11.72 o
   2   2   2      419.50      435.46      5.96 o
   3   2   2      416.42      434.62      7.02 o
   4   2   2      102.46       96.74      5.47 o
   5   2   2       37.31       36.88      8.22 o
   6   2   2       54.28       62.56     14.06 o
   0   3   2     1754.73     1763.91     29.25 o
   1   3   2      560.30      546.80     11.29 o
   2   3   2      233.29      245.45      5.83 o
   3   3   2      135.20      139.99      4.84 o
   4   3   2       22.85       21.25      4.35 o
   5   3   2       13.91       25.26      7.81 o
   6   3   2       40.54       48.86     13.51 o
   0   4   2     3042.49     2743.05     35.72 o
   1   4   2       47.99       62.16      3.48 o
   2   4   2      601.26      613.88      7.78 o
   3   4   2      301.04      308.35      6.87 o
   4   4   2       40.79       45.69      6.50 o
   5   4   2       74.82       63.53     11.09 o
   6   4   2        0.12        3.11     11.98 o
   0   5   2      357.29      386.42     10.34 o
   1   5   2     1895.03     1884.16     14.47 o
   2   5   2     3302.16     3396.21     29.99 o
   3   5   2       15.54       29.02      6.52 o
   4   5   2        6.62        6.56      7.26 o
   5   5   2       29.78       22.31      9.89 o
   0   6   2       94.71       90.86      5.91 o
   1   6   2      690.01      693.50      7.72 o
   2   6   2      406.37      436.94      8.30 o
   3   6   2      460.73      489.93     19.92 o
   4   6   2       15.86       19.95      8.11 o
   5   6   2       29.79       49.32     10.81 o
   0   7   2      285.58      270.30      9.17 o
   1   7   2      412.56      386.19      5.74 o
   2   7   2      298.61      300.11      8.03 o
   3   7   2      103.86      115.87     10.77 o
   4   7   2      192.69      191.56     14.44 o
   5   7   2       17.17       27.37     11.64 o
   0   8   2        2.03       -1.44      3.27 o
   1   8   2     1773.13     1665.44     21.12 o
   2   8   2      435.85      421.42     10.61 o
   3   8   2       67.57       73.76      6.70 o
   4   8   2       14.28       16.18      7.11 o
   5   8   2        7.21        4.26      9.27 o
   0   9   2      458.12      438.48     27.14 o
   1   9   2     1773.95     1716.67     22.28 o
   2   9   2       72.40       76.60      6.37 o
   3   9   2       18.45       28.21      6.76 o
   4   9   2       20.74       27.27      7.77 o
   5   9   2       77.81       55.95     12.30 o
   0  10   2      242.61      243.69     14.01 o
   1  10   2      227.70      227.74      8.25 o
   2  10   2      495.59      507.34     12.59 o
   3  10   2       10.24       19.39      5.46 o
   4  10   2       16.74       30.24      8.28 o
   0  11   2       10.75       21.55      7.31 o
   1  11   2      138.10      137.80      8.63 o
   2  11   2       40.71       49.36      5.92 o
   3  11   2       12.32       11.93      5.39 o
   4  11   2       22.96       36.78      8.77 o
   0  12   2      718.40      639.20     24.93 o
   1  12   2      101.47      107.89      9.37 o
   2  12   2       22.86       27.78      5.68 o
   3  12   2       97.45       95.91      8.53 o
   4  12   2       10.77        4.19      8.03 o
   0  13   2      173.42      197.29     34.34 o
   1  13   2       23.11       22.94      6.27 o
   2  13   2       16.38        9.44      7.22 o
   3  13   2       63.12       66.83     12.63 o
   0  14   2        0.11        1.86      8.32 o
   1  14   2       25.89       39.09      8.06 o
   2  14   2       28.00       19.70      7.63 o
   3  14   2       49.06       41.77      8.48 o
   0  15   2       86.85      100.07     15.70 o
   1  15   2       26.76       26.53      7.97 o
   2  15   2      109.82      106.98     12.96 o
   0  16   2       20.69       71.12     15.44 o
   1  16   2       34.94       41.83     17.75 o
   1   0   3     1178.69     1071.50     38.89 o
   2   0   3       60.48       55.40      5.17 o
   3   0   3      211.93      209.70      7.89 o
   4   0   3        0.38        1.06      5.26 o
   5   0   3       78.60       78.06     12.39 o
   6   0   3      149.66      136.08     26.55 o
   0   1   3      606.11      570.11     14.55 o
   1   1   3     7337.04     7059.36     46.96 o
   2   1   3     1350.69     1302.50     12.73 o
   3   1   3      568.69      550.10      7.61 o
   4   1   3      174.04      173.56      6.98 o
   5   1   3      118.62      115.14      9.44 o
   6   1   3      263.10      234.54     22.80 o
   0   2   3     6647.94     6208.12    119.72 o
   1   2   3     1824.80     1867.08     14.72 o
   2   2   3       31.93       36.94      2.64 o
   3   2   3      350.29      342.53      6.27 o
   4   2   3      118.75      110.83      6.06 o
   5   2   3       77.35       81.04      9.60 o
   6   2   3        9.92       25.39     12.01 o
   0   3   3      240.57      243.99      6.51 o
   1   3   3     2168.70     2180.22     16.64 o
   2   3   3      680.58      689.74      9.19 o
   3   3   3      616.96      611.31      9.01 o
   4   3   3       79.46       87.63      5.87 o
   5   3   3       31.53       36.72      8.19 o
   6   3   3       35.63       33.44     12.81 o
   0   4   3     2134.08     2165.52     29.48 o
   1   4   3      333.68      389.28     13.88 o
   2   4   3     3379.13     3476.70     27.15 o
   3   4   3      260.28      263.87      7.44 o
   4   4   3       43.53       42.08      7.63 o
   5   4   3       16.64       17.74      9.16 o
   6   4   3       20.30       19.49     12.51 o
   0   5   3     1141.37     1070.28     18.10 o
   1   5   3     1014.63     1049.20      9.80 o
   2   5   3      212.80      217.65      5.31 o
   3   5   3      179.13      185.34      7.22 o
   4   5   3      185.25      173.70     13.08 o
   5   5   3        8.53       24.31      9.67 o
   0   6   3      251.65      247.77     12.77 o
   1   6   3      658.92      653.06      7.47 o
   2   6   3      148.14      148.10      7.60 o
   3   6   3       18.03       21.69      5.82 o
   4   6   3       59.34       47.34     11.74 o
   5   6   3       37.32       52.12     10.91 o
   0   7   3        5.99        8.55      3.49 o
   1   7   3     1184.17     1198.71     13.49 o
   2   7   3      677.47      643.82     11.63 o
   3   7   3      151.82      165.19      9.42 o
   4   7   3        1.67       14.63      8.25 o
   5   7   3       12.01       15.61      9.67 o
   0   8   3      250.62      267.36      9.86 o
   1   8   3      188.00      207.98      7.10 o
   2   8   3      221.66      226.81      8.39 o
   3   8   3      415.59      412.02     11.88 o
   4   8   3       36.44       40.35     10.02 o
   5   8   3        1.83       -0.64      8.94 o
   0   9   3      592.75      606.41     15.58 o
   1   9   3      129.23      133.45      6.56 o
   2   9   3      247.55      235.61     14.37 o
   3   9   3      263.77      285.46     12.92 o
   4   9   3       54.20       71.86      9.58 o
   5   9   3       24.52       39.43     11.34 o
   0  10   3        7.37       22.99      6.51 o
   1  10   3      433.34      399.96     11.32 o
   2  10   3       33.16       29.81      5.08 o
   3  10   3      331.32      364.19     13.03 o
   4  10   3       45.13       44.99      9.03 o
   0  11   3       36.10       45.30     11.50 o
   1  11   3      106.58      111.90      7.72 o
   2  11   3       14.80       16.56      4.82 o
   3  11   3       18.59       23.56      6.04 o
   4  11   3       28.64       38.23      8.94 o
   0  12   3      221.54      242.08     17.04 o
   1  12   3      133.23      141.91      9.88 o
   2  12   3       10.60       13.37      5.32 o
   3  12   3       12.58       13.09      5.93 o
   4  12   3       16.19       26.70      8.80 o
   0  13   3       13.09       26.04      9.50 o
   1  13   3       69.29       61.65      8.17 o
   2  13   3       75.57       71.25     11.03 o
   3  13   3       49.68       51.92      7.72 o
   0  14   3       58.99       66.98     12.69 o
   1  14   3      105.13      129.58     10.98 o
   2  14   3      154.68      190.32     18.27 o
   3  14   3       33.07       22.66      9.58 o
   0  15   3       97.11       85.34     14.99 o
   1  15   3       84.30      101.38     11.19 o
   2  15   3       29.83       25.13      8.57 o
   0  16   3       10.90       28.87     12.56 o
   1  16   3        7.27        6.78     14.90 o
   1   0   4      268.03      238.36      7.24 o
   2   0   4       31.75       33.09      3.88 o
   3   0   4       11.04       17.25      4.31 o
   4   0   4      297.00      300.04     11.57 o
   5   0   4      138.50      117.44     13.66 o
   6   0   4        8.39       14.22     19.16 o
   0   1   4        4.03        1.26      1.39 o
   1   1   4      990.03     1041.93      9.46 o
   2   1   4      424.65      396.00      6.35 o
   3   1   4      641.72      642.99      8.21 o
   4   1   4      232.69      238.60      7.63 o
   5   1   4       32.59       37.03      7.66 o
   6   1   4       55.61       50.26     11.23 o
   0   2   4     1535.00     1496.24     36.77 o
   1   2   4    10100.57     9722.20     83.23 o
   2   2   4       36.02       57.18      2.79 o
   3   2   4      316.56      324.99      6.06 o
   4   2   4        6.14        5.91      3.85 o
   5   2   4      150.89      145.35     13.51 o
   6   2   4       42.05       26.64     12.46 o
   0   3   4     1631.33     1428.59     18.35 o
   1   3   4      956.84      935.42      8.49 o
   2   3   4      543.83      546.05      7.55 o
   3   3   4      376.71      342.79      6.78 o
   4   3   4      128.68      130.00      8.02 o
   5   3   4       69.93       72.29      9.66 o
   6   3   4       38.42       52.21     13.48 o
   0   4   4       93.02      100.24      4.71 o
   1   4   4     1386.67     1413.67     13.69 o
   2   4   4     1145.37     1216.63     17.60 o
   3   4   4      346.41      341.19      8.14 o
   4   4   4       20.25       20.94      6.81 o
   5   4   4       15.38       26.43      9.48 o
   6   4   4        4.55       -6.68     10.93 o
   0   5   4      393.67      385.26      8.53 o
   1   5   4     1098.35     1101.97     11.26 o
   2   5   4      341.85      343.93      6.09 o
   3   5   4      150.31      148.17      7.79 o
   4   5   4      124.29      133.12     12.28 o
   5   5   4       73.26       61.50     11.21 o
   0   6   4      607.21      584.48     11.31 o
   1   6   4      193.49      221.20      9.54 o
   2   6   4      510.90      517.90      9.63 o
   3   6   4      449.37      461.12     15.99 o
   4   6   4       16.96        7.45      7.79 o
   5   6   4       25.38       43.22     10.58 o
   0   7   4      657.55      688.38     13.13 o
   1   7   4        8.36       10.24      2.15 o
   2   7   4      550.91      549.16     12.44 o
   3   7   4       83.35       78.13      7.49 o
   4   7   4      188.08      192.44     22.68 o
   5   7   4        7.13       17.60      9.77 o
   0   8   4       69.68       80.75      6.52 o
   1   8   4      140.32      155.64      6.45 o
   2   8   4      313.12      318.76      9.34 o
   3   8   4      190.49      187.47      9.08 o
   4   8   4      133.52      111.97     12.52 o
   5   8   4        4.73       15.71     11.58 o
   0   9   4      125.20      137.92      9.77 o
   1   9   4       41.69       35.37      4.68 o
   2   9   4      846.29      839.14     15.66 o
   3   9   4      175.63      187.31      9.25 o
   4   9   4      115.98      100.18     10.51 o
   5   9   4       55.75       47.70     11.45 o
   0  10   4     1101.23     1082.40     29.79 o
   1  10   4      340.33      316.19     10.17 o
   2  10   4       13.01       21.65      4.66 o
   3  10   4       31.46       32.45      5.95 o
   4  10   4       86.93       90.14     11.15 o
   0  11   4      264.56      261.79     15.39 o
   1  11   4       43.81       55.50      6.16 o
   2  11   4       18.57       15.55      4.98 o
   3  11   4       75.95       89.62     11.03 o
   4  11   4       19.85       22.63      8.21 o
   0  12   4       16.90       17.69      7.76 o
   1  12   4       32.00       27.69      6.17 o
   2  12   4       35.64       41.85      6.65 o
   3  12   4        1.70       11.00      5.71 o
   4  12   4       99.62      104.31     15.45 o
   0  13   4        2.57        6.30      7.27 o
   1  13   4       60.73       74.33     10.35 o
   2  13   4        1.95       -2.91      5.78 o
   3  13   4       20.12       34.69      9.08 o
   0  14   4        0.23       12.19      9.06 o
   1  14   4      171.26      180.48     12.55 o
   2  14   4       71.69       91.30     11.71 o
   3  14   4       47.87       34.43     10.12 o
   0  15   4       18.96       27.48     11.35 o
   1  15   4        9.15        7.76      7.17 o
   2  15   4      186.63      174.71     20.18 o
   0  16   4       19.37       15.68     19.16 o
   1   0   5      566.38      588.25     10.85 o
   2   0   5        0.16       -2.87      2.87 o
   3   0   5       54.50       46.35      5.01 o
   4   0   5       69.65       77.22      7.83 o
   5   0   5      162.64      157.87     15.18 o
   6   0   5      125.78      111.76     25.68 o
   0   1   5     8139.64     7553.42     78.86 o
   1   1   5     3144.09     3069.54     23.66 o
   2   1   5      290.10      286.09      5.01 o
   3   1   5      118.81      130.36      4.60 o
   4   1   5      257.24      256.83      7.96 o
   5   1   5       20.39       32.54      8.46 o
   6   1   5        9.00       18.14     10.06 o
   0   2   5      709.80      599.05     10.33 o
   1   2   5      143.92      164.58      3.85 o
   2   2   5     2109.36     2150.71     16.01 o
   3   2   5      243.55      237.88      5.15 o
   4   2   5       11.10       15.73      4.45 o
   5   2   5      107.52      105.45     11.71 o
   6   2   5       11.35       12.14      9.81 o
   0   3   5     2624.57     2507.59     28.29 o
   1   3   5      621.62      585.33      7.53 o
   2   3   5     1059.80     1028.29     10.41 o
   3   3   5      224.46      231.37      5.81 o
   4   3   5      233.03      246.80     10.02 o
   5   3   5       27.03       39.98      9.54 o
   6   3   5       33.30       26.87     12.79 o
   0   4   5       26.22       34.28      3.51 o
   1   4   5     2774.52     2811.65     22.49 o
   2   4   5      396.25      388.76      7.40 o
   3   4   5      516.57      506.17      9.76 o
   4   4   5       57.39       73.93      8.58 o
   5   4   5       64.23       73.88     11.40 o
   6   4   5       26.61       14.71     19.73 o
   0   5   5       38.95       56.09      6.87 o
   1   5   5      548.44      553.70      6.78 o
   2   5   5      623.22      614.01      8.30 o
   3   5   5      692.70      649.47     15.80 o
   4   5   5      153.27      138.09     10.47 o
   5   5   5       26.97       30.10     10.25 o
   0   6   5      118.65      142.46      6.09 o
   1   6   5      344.27      355.17      5.41 o
   2   6   5      161.62      166.93      4.99 o
   3   6   5      151.07      141.55      6.69 o
   4   6   5      295.88      286.50     15.98 o
   5   6   5       45.26       42.83     10.47 o
   0   7   5     1198.91     1146.23     18.18 o
   1   7   5      594.87      616.02      9.07 o
   2   7   5       53.63       69.74      4.32 o
   3   7   5      157.78      144.33      8.88 o
   4   7   5       62.91       51.44     10.25 o
   5   7   5       88.77       76.10     12.44 o
   0   8   5       50.62       74.53      8.93 o
   1   8   5      277.07      274.38      8.56 o
   2   8   5      240.12      233.55      7.66 o
   3   8   5       44.42       52.87      6.94 o
   4   8   5        3.75        9.91      8.34 o
   5   8   5       28.99       29.33     10.68 o
   0   9   5       58.87       57.64      7.87 o
   1   9   5       36.36       36.03      4.79 o
   2   9   5        6.99       12.58      4.13 o
   3   9   5      289.39      279.47     12.41 o
   4   9   5       56.96       77.96      9.91 o
   5   9   5       34.54       37.25     10.05 o
   0  10   5       44.52       47.73      8.11 o
   1  10   5      425.48      418.71     11.59 o
   2  10   5       16.75       11.75      4.33 o
   3  10   5       19.66       12.54      5.14 o
   4  10   5        3.08        2.26      7.00 o
   0  11   5      229.94      216.94     14.62 o
   1  11   5      319.91      303.05     10.56 o
   2  11   5       10.09       19.53      5.46 o
   3  11   5      114.79      134.18     12.01 o
   4  11   5       13.15       21.78      8.16 o
   0  12   5      312.58      290.67     17.38 o
   1  12   5      229.36      243.05     11.74 o
   2  12   5       73.08       70.98      8.59 o
   3  12   5       28.95       16.96      8.04 o
   4  12   5        0.15       11.26      8.24 o
   0  13   5       73.92       68.28     12.38 o
   1  13   5      223.98      249.29     13.15 o
   2  13   5        3.25        7.82      6.12 o
   3  13   5       28.70       31.55      9.15 o
   0  14   5       14.84       27.78     10.19 o
   1  14   5        2.10        2.84      6.30 o
   2  14   5      125.30      135.64     14.98 o
   3  14   5       70.37       58.96     20.87 o
   0  15   5       76.29       74.21     14.29 o
   1  15   5       96.24      114.13     11.50 o
   2  15   5      271.62      318.63     20.63 o
   0  16   5       37.12       30.40     12.86 o
   0   0   6      552.77      626.29     23.48 o
   1   0   6     5661.94     5550.76     69.71 o
   2   0   6      115.31      113.87      6.15 o
   3   0   6       13.81       18.07      4.16 o
   4   0   6      228.86      246.64     11.23 o
   5   0   6      348.93      347.95     18.49 o
   6   0   6        1.91       12.73     13.70 o
   0   1   6    20419.42    19132.20    192.45 o
   1   1   6    12058.41    11895.42     92.50 o
   2   1   6       97.42       97.53      3.38 o
   3   1   6      154.89      157.01      4.90 o
   4   1   6      163.93      162.92      6.94 o
   5   1   6       41.31       40.28      9.15 o
   6   1   6       15.26        9.95     10.79 o
   0   2   6       86.53       77.68      3.56 o
   1   2   6     1110.60     1056.05     10.07 o
   2   2   6      987.21      986.92     10.20 o
   3   2   6       99.84      101.46      3.91 o
   4   2   6       10.34        8.23      4.14 o
   5   2   6       36.54       36.98      8.40 o
   6   2   6       25.64       35.07     11.06 o
   0   3   6        0.40       -2.92      3.01 o
   1   3   6       87.82      115.77      3.16 o
   2   3   6      513.20      503.10      7.37 o
   3   3   6       51.22       48.81      3.65 o
   4   3   6      163.91      167.46      8.79 o
   5   3   6      435.23      407.21     30.57 o
   6   3   6       79.85       50.55     20.43 o
   0   4   6     2033.12     1966.21     24.05 o
   1   4   6      407.98      410.11      6.10 o
   2   4   6      679.67      718.57     17.36 o
   3   4   6      142.74      145.05      5.98 o
   4   4   6      504.89      469.83     15.31 o
   5   4   6       41.63       25.77     12.26 o
   6   4   6        5.12        4.68     18.01 o
   0   5   6      659.62      709.09     12.29 o
   1   5   6     1572.18     1575.33     14.34 o
   2   5   6      942.51      898.92     10.71 o
   3   5   6      466.93      474.33     15.33 o
   4   5   6      205.38      187.08     11.95 o
   5   5   6        1.24        9.78      9.22 o
   0   6   6      721.71      773.54     16.64 o
   1   6   6      172.31      177.15      5.74 o
   2   6   6      936.79      924.41     11.51 o
   3   6   6      290.91      291.71      8.71 o
   4   6   6      105.28       98.87     13.42 o
   5   6   6        3.65        5.70      9.28 o
   0   7   6        0.33        1.02      2.82 o
   1   7   6      348.36      385.19      7.53 o
   2   7   6       75.07       86.62      4.68 o
   3   7   6       96.51       97.41      7.79 o
   4   7   6      188.13      157.99     13.48 o
   5   7   6       16.58       23.39     10.07 o
   0   8   6      662.58      687.69     16.28 o
   1   8   6        4.08       10.58      2.60 o
   2   8   6      446.50      440.16      9.92 o
   3   8   6       49.86       57.67      6.99 o
   4   8   6       71.51       87.48     14.30 o
   5   8   6        1.85       11.64     10.00 o
   0   9   6      495.68      502.13     18.40 o
   1   9   6      139.26      149.93      7.45 o
   2   9   6      452.61      446.75     11.35 o
   3   9   6       41.69       39.16      5.94 o
   4   9   6      227.86      240.51     16.99 o
   5   9   6       64.65       50.16     11.98 o
   0  10   6     2053.45     2010.34     44.42 o
   1  10   6      354.43      327.82     10.44 o
   2  10   6       49.95       56.93      6.36 o
   3  10   6        4.19       -0.67      4.73 o
   4  10   6       38.28       47.19     10.12 o
   0  11   6      138.49      143.39     12.86 o
   1  11   6      334.08      333.46     11.11 o
   2  11   6       20.20       16.15      5.27 o
   3  11   6        3.89        2.93      6.10 o
   4  11   6      157.06      147.33     19.50 o
   0  12   6      272.92      267.36     16.70 o
   1  12   6        0.07        3.46      4.80 o
   2  12   6       54.43       65.05      7.37 o
   3  12   6        3.06       10.66      7.50 o
   4  12   6       89.11       78.23     13.16 o
   0  13   6      244.51      231.76     20.10 o
   1  13   6      117.92      121.45     10.15 o
   2  13   6       73.99       82.93      9.36 o
   3  13   6       13.49        1.88      8.57 o
   0  14   6       17.36       11.65      9.69 o
   1  14   6       74.91       72.38      9.24 o
   2  14   6        8.14       17.01      7.51 o
   3  14   6       17.35       14.50     10.13 o
   0  15   6       26.28       26.74     11.45 o
   1  15   6        4.33        9.22      7.26 o
   2  15   6       70.08       73.43     10.49 o
   0  16   6       44.80       72.83     15.35 o
   1   0   7    23440.06    23283.50    233.18 o
   2   0   7       79.31       79.73      7.27 o
   3   0   7      272.83      262.93      8.80 o
   4   0   7      133.00      135.69      9.16 o
   5   0   7      483.93      472.56     26.32 o
   6   0   7        0.32        8.48     13.74 o
   0   1   7     2026.86     1860.78     21.63 o
   1   1   7     2865.46     2747.47     23.30 o
   2   1   7      950.66      923.10      9.22 o
   3   1   7       79.98       76.85      3.81 o
   4   1   7      144.46      143.64      8.77 o
   5   1   7      144.63      129.02     11.16 o
   6   1   7       14.88       27.86     12.02 o
   0   2   7     4318.38     4332.74     45.16 o
   1   2   7     1235.32     1214.53     11.90 o
   2   2   7     1041.87     1080.91     12.46 o
   3   2   7       58.48       62.73      3.65 o
   4   2   7      374.43      377.30     10.89 o
   5   2   7       10.97       12.62      7.64 o
   6   2   7       52.15       47.20     11.25 o
   0   3   7      203.92      195.72      5.15 o
   1   3   7     2245.14     2212.87     18.27 o
   2   3   7      166.48      168.08      5.75 o
   3   3   7        2.07        2.55      2.50 o
   4   3   7        7.42        3.18      4.77 o
   5   3   7       32.55       34.32      9.60 o
   6   3   7       42.13       39.29     13.16 o
   0   4   7     2666.19     2671.57     31.17 o
   1   4   7      412.82      425.98      6.25 o
   2   4   7     1190.72     1207.00     13.37 o
   3   4   7      536.57      532.64     10.95 o
   4   4   7       54.29       71.20      8.42 o
   5   4   7       56.70       46.41     12.40 o
   0   5   7      904.67      919.64     14.54 o
   1   5   7       41.49       48.30      2.73 o
   2   5   7      808.67      819.54      9.89 o
   3   5   7      118.64      126.09      9.46 o
   4   5   7      151.50      156.52     12.68 o
   5   5   7        4.44       17.15     11.05 o
   0   6   7     1502.15     1622.69     22.52 o
   1   6   7      125.01      157.12      4.34 o
   2   6   7      240.72      270.55      7.41 o
   3   6   7     1947.98     1852.98     38.07 o
   4   6   7       45.97       49.30      9.30 o
   5   6   7        8.77        6.94     10.73 o
   0   7   7      282.67      293.59      8.65 o
   1   7   7      284.19      290.10      6.65 o
   2   7   7      686.94      672.25     13.18 o
   3   7   7       50.81       43.16      6.16 o
   4   7   7      375.49      345.40     20.45 o
   5   7   7       29.91       32.97     10.53 o
   0   8   7      380.00      392.91     12.28 o
   1   8   7       71.23       72.27      4.63 o
   2   8   7       72.84       86.35      5.58 o
   3   8   7       21.34       25.29      5.82 o
   4   8   7      139.44      119.15     12.75 o
   5   8   7        7.63       17.92     10.41 o
   0   9   7       25.78       23.67      6.23 o
   1   9   7      351.59      330.71      9.98 o
   2   9   7      513.87      465.85     12.67 o
   3   9   7       24.25       14.75      6.14 o
   4   9   7       35.97       38.51      8.70 o
   5   9   7      116.91       88.28     13.82 o
   0  10   7        0.06       10.32      5.64 o
   1  10   7      547.38      508.47     12.93 o
   2  10   7       81.93       66.84      6.62 o
   3  10   7      125.38      136.30     17.57 o
   4  10   7       34.41       37.73      8.78 o
   0  11   7      250.36      248.71     15.24 o
   1  11   7      214.89      223.35     10.73 o
   2  11   7      147.50      145.86     10.19 o
   3  11   7       16.98       16.46      8.79 o
   4  11   7       23.32       34.27      8.95 o
   0  12   7       19.02       29.61      8.66 o
   1  12   7      210.00      211.01     12.06 o
   2  12   7       10.30       18.73      5.74 o
   3  12   7        4.84        2.75     10.94 o
   4  12   7        5.11       20.31      9.58 o
   0  13   7        2.26       13.02      8.07 o
   1  13   7      240.18      245.83     12.96 o
   2  13   7       11.17       16.39      6.69 o
   3  13   7        1.38        5.23      7.88 o
   0  14   7       39.52       56.68     12.09 o
   1  14   7       19.52       19.11      7.03 o
   2  14   7      138.05      145.92     18.57 o
   3  14   7       18.25       26.11     12.41 o
   0  15   7      106.17      134.11     16.79 o
   1  15   7      211.41      240.89     14.99 o
   2  15   7       12.44       22.11      9.96 o
   0  16   7       49.44       48.07     18.36 o
   0   0   8     4432.49     4275.40     63.63 o
   1   0   8       57.09       88.75      8.62 o
   2   0   8       68.91       52.48      4.05 o
   3   0   8      177.78      182.86      7.33 o
   4   0   8       18.75       20.04      8.10 o
   5   0   8      348.66      339.88     19.58 o
   6   0   8        3.93       19.12     14.56 o
   0   1   8       37.85       45.23      3.07 o
   1   1   8     2504.57     2471.69     21.14 o
   2   1   8      419.33      415.81      5.82 o
   3   1   8        4.46        8.57      2.54 o
   4   1   8      113.91      125.34      7.85 o
   5   1   8       51.57       65.96     11.40 o
   6   1   8       15.40       23.12     11.65 o
   0   2   8       65.39       46.18      3.05 o
   1   2   8     2027.09     2034.01     17.71 o
   2   2   8      131.69      147.28      4.53 o
   3   2   8       42.35       42.93      3.17 o
   4   2   8      313.36      322.09     10.40 o
   5   2   8      198.25      169.76     15.76 o
   6   2   8       49.87       45.06     11.41 o
   0   3   8      962.02      947.10     11.33 o
   1   3   8      199.42      240.00     10.00 o
   2   3   8     1087.53     1131.51     13.50 o
   3   3   8       57.64       61.58      4.54 o
   4   3   8      149.46      164.70      9.66 o
   5   3   8        4.64       22.11      8.88 o
   6   3   8       18.47       23.81     12.55 o
   0   4   8      259.30      253.77      6.88 o
   1   4   8       57.28       78.39      4.89 o
   2   4   8      972.92      947.01     10.44 o
   3   4   8      739.12      742.97     14.92 o
   4   4   8       90.84       91.62     10.44 o
   5   4   8        3.74       11.59     10.91 o
   0   5   8     1023.57     1054.16     16.09 o
   1   5   8      437.17      476.72      6.71 o
   2   5   8      226.84      230.34      5.43 o
   3   5   8     1418.71     1395.67     23.86 o
   4   5   8       79.06       69.21      9.97 o
   5   5   8       28.78       20.20     10.93 o
   0   6   8     1319.37     1293.41     19.33 o
   1   6   8      450.04      434.46      6.41 o
   2   6   8      622.01      643.26      9.78 o
   3   6   8      148.71      167.47      9.45 o
   4   6   8       21.09       34.92      9.11 o
   5   6   8        5.02        9.04     10.50 o
   0   7   8      947.03      923.02     18.79 o
   1   7   8      140.29      151.88      5.52 o
   2   7   8      688.33      670.04     11.40 o
   3   7   8      102.85      101.21     10.00 o
   4   7   8        7.96       19.28      8.63 o
   5   7   8       33.63       22.34     12.15 o
   0   8   8        0.73       -1.59      3.45 o
   1   8   8      820.87      800.92     13.47 o
   2   8   8       26.33       23.64      4.27 o
   3   8   8       53.98       54.09      8.75 o
   4   8   8      303.55      272.92     16.83 o
   5   8   8       12.90       12.33     11.13 o
   0   9   8       36.67       31.03      8.10 o
   1   9   8      187.86      198.08      8.25 o
   2   9   8      368.42      326.86     10.86 o
   3   9   8      163.06      149.93     13.39 o
   4   9   8       88.95       84.26     12.12 o
   5   9   8      113.82       94.76     13.73 o
   0  10   8       21.44       22.76      6.88 o
   1  10   8      515.27      499.35     12.87 o
   2  10   8      155.17      138.31      8.71 o
   3  10   8       41.38       44.71      8.40 o
   4  10   8       10.60       10.00      7.82 o
   0  11   8      143.45      139.54     12.88 o
   1  11   8      108.10      118.15     10.55 o
   2  11   8       79.45       95.98     10.84 o
   3  11   8        6.14        7.31      7.23 o
   4  11   8      125.93      120.97     29.77 o
   0  12   8        2.90        3.93      6.52 o
   1  12   8       56.83       49.62      7.14 o
   2  12   8       64.78       76.37      7.95 o
   3  12   8       14.56       15.76      7.88 o
   4  12   8       92.00       79.54     13.59 o
   0  13   8       10.46        9.56      8.09 o
   1  13   8       81.31       96.96      9.46 o
   2  13   8        7.14       16.03      6.65 o
   3  13   8       14.80        5.48      8.17 o
   0  14   8        1.15        7.65      8.88 o
   1  14   8       46.31       50.52      8.56 o
   2  14   8      149.65      160.43     30.96 o
   0  15   8        2.51       -1.46      9.01 o
   1  15   8       22.60       22.42      8.04 o
   2  15   8      177.59      191.55     34.97 o
   1   0   9     5135.46     4947.92     62.11 o
   2   0   9     6012.89     6153.59     70.40 o
   3   0   9       14.75       15.16      3.92 o
   4   0   9      168.12      180.92     13.75 o
   5   0   9       23.89       18.47      9.46 o
   6   0   9       53.76       43.78     16.19 o
   0   1   9     1581.81     1637.42     25.04 o
   1   1   9     2052.16     2037.82     18.32 o
   2   1   9      708.66      771.01      9.22 o
   3   1   9      159.22      158.29      4.72 o
   4   1   9      105.30      111.03      8.48 o
   5   1   9      252.45      244.42     13.78 o
   6   1   9       11.52       11.15     11.36 o
   0   2   9      300.03      260.27      5.42 o
   1   2   9     2845.39     2754.32     21.29 o
   2   2   9      105.31      132.59      4.31 o
   3   2   9       60.29       67.12      3.78 o
   4   2   9      165.46      185.46     12.66 o
   5   2   9      132.07      130.37     12.84 o
   6   2   9        5.05       11.56      9.70 o
   0   3   9     1040.11     1039.81     12.28 o
   1   3   9       54.03       64.75      2.51 o
   2   3   9     2987.08     3054.55     26.97 o
   3   3   9       60.49       66.31      4.37 o
   4   3   9      223.86      261.21     11.13 o
   5   3   9        6.17       12.27     11.84 o
   6   3   9       71.79       86.29     26.39 o
   0   4   9       28.40       26.97      2.95 o
   1   4   9      982.72     1021.46      9.31 o
   2   4   9      309.93      320.47      5.66 o
   3   4   9       62.71       71.26      7.15 o
   4   4   9      248.55      263.83     16.09 o
   5   4   9        7.15       21.47     11.30 o
   0   5   9     1161.09     1161.50     17.33 o
   1   5   9       77.71      101.28      3.45 o
   2   5   9      343.48      346.22      7.21 o
   3   5   9      781.74      795.44     17.50 o
   4   5   9       27.31       23.85     10.30 o
   5   5   9       23.48       14.96     11.25 o
   0   6   9     1323.45     1393.38     25.92 o
   1   6   9      339.67      345.09      5.78 o
   2   6   9       14.68       12.46      2.72 o
   3   6   9      374.85      377.95     15.00 o
   4   6   9       90.83       86.60     10.98 o
   5   6   9        1.17        8.67     10.44 o
   0   7   9       27.32       34.98      9.79 o
   1   7   9      271.77      296.63      7.32 o
   2   7   9      106.70      114.94      7.00 o
   3   7   9       43.62       55.15      8.57 o
   4   7   9        9.63       20.06      8.44 o
   5   7   9        3.98       14.83     11.57 o
   0   8   9      216.14      211.71     13.49 o
   1   8   9      496.00      491.12      9.90 o
   2   8   9      462.16      450.92     10.68 o
   3   8   9       20.42        9.13      6.72 o
   4   8   9       62.78       58.55     10.60 o
   5   8   9        5.14        8.58     10.98 o
   0   9   9      311.90      313.65     15.00 o
   1   9   9      242.20      246.15      8.81 o
   2   9   9       48.89       57.27      5.98 o
   3   9   9       45.25       55.39      8.78 o
   4   9   9       84.47       83.75     12.01 o
   5   9   9        0.56       21.01     12.32 o
   0  10   9        7.67        7.11      5.63 o
   1  10   9      263.36      251.45      9.73 o
   2  10   9       39.12       34.85      5.70 o
   3  10   9       31.08       40.74     10.15 o
   4  10   9       71.71       72.11     13.12 o
   0  11   9        3.75        9.65      6.33 o
   1  11   9      361.19      310.30     15.70 o
   2  11   9      191.00      199.71     13.49 o
   3  11   9       30.97       48.38      9.17 o
   4  11   9       35.66       60.37     10.88 o
   0  12   9      345.53      359.46     34.64 o
   1  12   9       65.00       91.73      8.65 o
   2  12   9      139.68      128.11     12.94 o
   3  12   9       16.24       18.97      8.02 o
   4  12   9       68.01       66.55     13.03 o
   0  13   9       58.23       72.90     24.44 o
   1  13   9      109.88      105.98      9.85 o
   2  13   9       29.41       40.63     10.00 o
   3  13   9        9.63        7.62      8.25 o
   0  14   9        0.03       -5.33      7.66 o
   1  14   9        1.15        8.73      6.48 o
   2  14   9       85.45       98.92     21.80 o
   0  15   9       19.05       35.10     11.98 o
   1  15   9       72.89       84.52     11.49 o
   2  15   9        1.63       -2.94     13.16 o
   0   0  10     3822.86     3279.04     41.39 o
   1   0  10      181.56      213.11      9.15 o
   2   0  10     1562.34     1471.60     19.70 o
   3   0  10      137.64      153.09      8.04 o
   4   0  10       10.96       27.67      8.77 o
   5   0  10       11.10        6.43      8.75 o
   6   0  10       64.53       71.74     17.58 o
   0   1  10     6954.80     6672.00     52.51 o
   1   1  10      954.14      950.10     10.72 o
   2   1  10     1771.50     1741.36     17.29 o
   3   1  10      198.39      202.61      5.71 o
   4   1  10      116.53      123.63      8.74 o
   5   1  10      222.67      225.08     13.46 o
   6   1  10       14.10        8.17     10.86 o
   0   2  10     1555.68     1500.64     17.39 o
   1   2  10     2805.71     2712.93     20.03 o
   2   2  10       85.84      142.88     17.72 o
   3   2  10       71.39       73.10      4.20 o
   4   2  10      247.96      275.01     13.03 o
   5   2  10      181.53      188.26     14.11 o
   6   2  10       16.90       19.01     11.87 o
   0   3  10       50.08       49.02      2.98 o
   1   3  10      231.49      232.22      3.85 o
   2   3  10      535.59      516.68      8.91 o
   3   3  10      129.06      133.90      6.59 o
   4   3  10       79.97      105.13      9.43 o
   5   3  10       56.34       52.06     10.46 o
   0   4  10        0.37       -1.92      1.92 o
   1   4  10     1270.58     1331.12     11.43 o
   2   4  10      395.84      379.96      6.59 o
   3   4  10      272.04      278.84     10.83 o
   4   4  10      130.05      121.10     10.03 o
   5   4  10       14.87       23.10     11.02 o
   0   5  10        7.16        6.80      2.51 o
   1   5  10       23.10       22.63      2.24 o
   2   5  10      277.40      293.36      6.12 o
   3   5  10     1404.59     1449.59     22.86 o
   4   5  10      405.27      387.74     16.84 o
   5   5  10        6.10       13.75     10.95 o
   0   6  10      100.60      119.09      6.20 o
   1   6  10      281.49      269.93      4.96 o
   2   6  10      470.21      475.15      8.70 o
   3   6  10      173.90      166.53     11.46 o
   4   6  10       77.04       70.11     10.48 o
   5   6  10       28.86       28.33     11.76 o
   0   7  10      126.80      121.54      7.66 o
   1   7  10        1.42        4.60      2.25 o
   2   7  10      106.35      115.55      5.32 o
   3   7  10      166.12      157.28     11.58 o
   4   7  10       88.90       73.98     10.96 o
   5   7  10       38.79       40.28     12.92 o
   0   8  10      258.68      269.38     10.74 o
   1   8  10      213.39      202.33     10.15 o
   2   8  10      272.14      255.75      9.29 o
   3   8  10       89.68       91.12     12.96 o
   4   8  10        0.21        6.94      8.25 o
   5   8  10        7.81        8.75     13.52 o
   0   9  10      253.76      224.58     13.40 o
   1   9  10       21.85       27.85      4.50 o
   2   9  10      286.98      270.42     10.20 o
   3   9  10       16.60       19.93      7.12 o
   4   9  10       85.28       62.61     13.23 o
   5   9  10       62.51       45.10     22.41 o
   0  10  10      179.71      168.37     19.96 o
   1  10  10      581.56      566.31     13.79 o
   2  10  10      229.84      202.70      9.54 o
   3  10  10       42.22       47.08      8.88 o
   4  10  10      354.39      400.06     74.43 o
   0  11  10      514.70      509.56     21.16 o
   1  11  10       14.36       13.53      5.03 o
   2  11  10       53.54       49.14      7.77 o
   3  11  10        9.07        6.00      7.03 o
   4  11  10       19.19       13.81      8.81 o
   0  12  10        0.04        2.60      6.66 o
   1  12  10       43.81       53.47      9.31 o
   2  12  10        2.01        4.69      6.41 o
   3  12  10        0.92        0.04      6.94 o
   0  13  10       13.42       16.78      8.71 o
   1  13  10       93.32       93.27      9.48 o
   2  13  10       49.38       37.43      9.56 o
   3  13  10       45.42       29.91      9.69 o
   0  14  10       45.62       30.65     10.93 o
   1  14  10       25.57       31.78      7.63 o
   2  14  10      143.71      141.00     22.72 o
   0  15  10       17.87       11.82     13.95 o
   1  15  10       69.48       64.95      9.91 o
   1   0  11     1296.06     1303.66     21.57 o
   2   0  11       95.88       95.40     15.77 o
   3   0  11       22.38       35.50      5.84 o
   4   0  11       45.24       65.01     14.52 o
   5   0  11      253.60      248.70     33.72 o
   6   0  11       72.00       58.24     17.02 o
   0   1  11       50.29      100.98      9.73 o
   1   1  11      394.30      419.24      5.98 o
   2   1  11       61.17       60.82      4.86 o
   3   1  11       52.18       61.60      4.54 o
   4   1  11       76.19       90.96      9.04 o
   5   1  11       40.24       36.71      9.87 o
   6   1  11       82.88       76.21     13.89 o
   0   2  11       30.42       21.12      3.30 o
   1   2  11     1035.15     1039.90      9.56 o
   2   2  11      856.80      891.90     11.18 o
   3   2  11       22.14       18.98      3.13 o
   4   2  11       41.59       63.52      8.34 o
   5   2  11      196.69      205.87     13.26 o
   6   2  11       43.08       24.56     13.55 o
   0   3  11        8.05        4.89      2.15 o
   1   3  11      330.95      321.46      5.00 o
   2   3  11       87.83       90.28      3.91 o
   3   3  11      165.68      177.13      7.29 o
   4   3  11       25.08       32.90      7.35 o
   5   3  11       49.92       53.63     10.59 o
   0   4  11        4.37       11.68      2.38 o
   1   4  11      136.72      131.00      3.12 o
   2   4  11      235.80      222.44      5.04 o
   3   4  11       23.90       40.59      7.27 o
   4   4  11       79.09       81.08     10.32 o
   5   4  11       30.33       25.67     11.34 o
   0   5  11       12.23        8.15      2.64 o
   1   5  11       30.65       40.36      2.62 o
   2   5  11      208.08      212.27      6.26 o
   3   5  11      611.12      632.00     14.18 o
   4   5  11      379.50      375.29     16.61 o
   5   5  11        7.66       18.07     10.91 o
   0   6  11      275.15      276.04      6.95 o
   1   6  11     1381.54     1386.04     12.85 o
   2   6  11       74.57       89.58      4.95 o
   3   6  11      669.67      609.98     18.27 o
   4   6  11       56.51       55.55      9.91 o
   5   6  11       11.01       18.25     11.22 o
   0   7  11      376.12      418.02     10.99 o
   1   7  11       97.92       97.18      4.74 o
   2   7  11      181.47      188.93      6.10 o
   3   7  11      128.32      113.21     20.74 o
   4   7  11      145.93      112.32     12.25 o
   5   7  11       52.67       79.71     34.59 o
   0   8  11       30.14       41.15      6.95 o
   1   8  11      793.07      763.20     12.94 o
   2   8  11      336.98      324.74     10.28 o
   3   8  11      159.23      154.46     13.94 o
   4   8  11      163.20      157.75     16.28 o
   5   8  11        4.91       17.97     14.80 o
   0   9  11      256.95      230.90     13.21 o
   1   9  11      305.58      296.67      9.74 o
   2   9  11       76.62       68.69      6.46 o
   3   9  11       66.97       79.67     13.93 o
   4   9  11       32.81       29.55     11.45 o
   0  10  11        0.15        1.97      5.30 o
   1  10  11       65.59       55.04      5.90 o
   2  10  11       70.13       73.47      8.40 o
   3  10  11       95.71      100.56     10.76 o
   4  10  11        7.16       17.29      8.48 o
   0  11  11        9.54       12.94      8.97 o
   1  11  11       52.77       54.35      6.85 o
   2  11  11      129.67      126.94     13.03 o
   3  11  11       66.09       63.35      9.61 o
   4  11  11      108.72      121.52     29.37 o
   0  12  11        1.04        4.73      6.76 o
   1  12  11       43.09       44.82     10.42 o
   2  12  11        0.57       -0.74      6.09 o
   3  12  11       14.39       19.33      8.29 o
   0  13  11        9.71       23.84      8.63 o
   1  13  11       51.26       36.07      7.31 o
   2  13  11       30.49       27.64     11.21 o
   3  13  11       16.43       18.17      8.80 o
   0  14  11        5.17        4.26      8.51 o
   1  14  11       22.70       17.86      7.32 o
   2  14  11       88.69       90.59     20.83 o
   0  15  11       18.62       25.63     11.54 o
   1  15  11       33.01       48.16      9.31 o
   0   0  12       10.15       16.64      3.02 o
   1   0  12     7350.92     7541.70     79.42 o
   2   0  12      626.19      582.26     12.53 o
   3   0  12      321.83      300.98     11.28 o
   4   0  12     1383.98     1388.64     58.21 o
   5   0  12      103.26      118.21     18.27 o
   6   0  12       64.83       73.96     23.40 o
   0   1  12        3.01        2.36      3.35 o
   1   1  12      402.98      399.58      5.46 o
   2   1  12      514.45      497.33      7.21 o
   3   1  12        1.59        5.29      3.16 o
   4   1  12      281.81      301.12     15.68 o
   5   1  12      184.13      199.45     15.10 o
   6   1  12       78.42       71.32     16.61 o
   0   2  12      485.63      496.49      7.83 o
   1   2  12      968.89      954.75      9.46 o
   2   2  12      817.62      819.42     12.30 o
   3   2  12      153.04      153.93      6.77 o
   4   2  12      375.46      376.99     16.09 o
   5   2  12      104.25      106.68     12.61 o
   0   3  12      383.01      368.87      6.95 o
   1   3  12      195.50      219.12      3.92 o
   2   3  12       71.38       81.13      6.54 o
   3   3  12      179.40      202.82     12.31 o
   4   3  12      141.17      140.45     11.67 o
   5   3  12       43.34       56.49     13.90 o
   0   4  12      503.87      506.42      7.89 o
   1   4  12       93.70       89.16      3.37 o
   2   4  12       37.34       39.28      2.77 o
   3   4  12       97.74      107.59      9.08 o
   4   4  12      808.34      774.57     22.14 o
   5   4  12       40.97       35.69     34.47 o
   0   5  12      115.46      135.20      5.11 o
   1   5  12      307.14      326.09      6.38 o
   2   5  12      321.13      308.21      6.26 o
   3   5  12      763.50      718.85     18.83 o
   4   5  12      204.40      235.74     41.49 o
   5   5  12       39.72       51.14     16.25 o
   0   6  12      619.21      640.32     10.74 o
   1   6  12      163.59      163.36      4.23 o
   2   6  12      295.29      307.98      7.09 o
   3   6  12      144.50      140.82     12.47 o
   4   6  12      165.43      138.75     14.64 o
   5   6  12       21.30       33.33     14.23 o
   0   7  12      109.56      131.58     10.21 o
   1   7  12      122.08      117.85      5.32 o
   2   7  12      106.28      114.54      6.60 o
   3   7  12       61.81       65.24     10.27 o
   4   7  12      204.96      213.03     34.36 o
   5   7  12       36.06       28.87     15.34 o
   0   8  12       19.44       25.00      5.16 o
   1   8  12      462.10      446.52      9.84 o
   2   8  12      136.57      140.64     13.77 o
   3   8  12       22.70       18.15     11.05 o
   4   8  12       74.37       51.32     12.12 o
   5   8  12       69.53       49.80     17.41 o
   0   9  12      148.35      168.38     12.22 o
   1   9  12      205.99      204.27      7.39 o
   2   9  12       70.60       59.99      7.70 o
   3   9  12      227.68      207.26     13.24 o
   4   9  12       19.11       25.30     11.23 o
   0  10  12      370.50      356.25     17.77 o
   1  10  12       25.22       24.62      4.95 o
   2  10  12       63.70       75.59      8.66 o
   3  10  12       28.16       32.53      7.96 o
   4  10  12      238.46      210.66     33.93 o
   0  11  12       96.50      116.11     16.21 o
   1  11  12      137.72      142.23      9.47 o
   2  11  12      252.15      238.79     22.01 o
   3  11  12       46.09       43.81      9.10 o
   4  11  12        8.44       18.11      8.96 o
   0  12  12       83.23       81.86     13.81 o
   1  12  12       42.73       46.33      7.15 o
   2  12  12       87.93      103.06     10.66 o
   3  12  12       22.71       24.90      8.71 o
   0  13  12       12.90        7.87     10.56 o
   1  13  12        9.82       12.38      6.13 o
   2  13  12       38.50       45.12     12.42 o
   3  13  12        4.70        1.36      9.23 o
   0  14  12       42.52       41.26     12.23 o
   1  14  12       43.01       43.90      9.54 o
   2  14  12      142.00      166.14     44.20 o
   0  15  12       62.59       72.24     14.56 o
   1  15  12       56.63       68.54     11.71 o
   1   0  13      100.06      113.45     18.90 o
   2   0  13      406.97      443.55     11.09 o
   3   0  13       78.65       73.81     20.57 o
   4   0  13      799.20      776.24     31.23 o
   5   0  13        2.34        7.82     12.52 o
   0   1  13     1351.05     1228.51     15.13 o
   1   1  13       19.52       24.49      2.32 o
   2   1  13      823.51      839.67      9.98 o
   3   1  13      125.31      118.25      6.74 o
   4   1  13      437.57      430.89     16.76 o
   5   1  13      264.91      270.66     16.83 o
   0   2  13      135.47      130.56      4.03 o
   1   2  13       40.99       51.22      3.10 o
   2   2  13      529.40      616.84     16.00 o
   3   2  13      742.68      722.11     12.74 o
   4   2  13      112.37      107.81     11.06 o
   5   2  13       16.23       10.79      8.84 o
   0   3  13      520.68      511.70      7.83 o
   1   3  13      445.22      461.99      5.82 o
   2   3  13     1069.82     1054.37     15.74 o
   3   3  13      310.83      304.78      9.42 o
   4   3  13       45.59       36.69     14.12 o
   5   3  13      143.49      139.41     17.38 o
   0   4  13        2.45        0.84      2.22 o
   1   4  13      366.28      383.19      5.24 o
   2   4  13      340.77      336.13      8.99 o
   3   4  13      495.03      486.01     15.36 o
   4   4  13       35.92       58.14     12.63 o
   5   4  13       31.12       23.40     14.72 o
   0   5  13      395.49      416.29      8.20 o
   1   5  13      656.44      639.18      7.96 o
   2   5  13        0.18        3.00      2.50 o
   3   5  13      170.88      177.72     21.36 o
   4   5  13      113.91      115.40     17.43 o
   5   5  13       19.45       24.10     14.10 o
   0   6  13      371.30      342.54      8.75 o
   1   6  13      161.42      165.61      4.29 o
   2   6  13      142.21      143.26      7.20 o
   3   6  13       96.00       83.85     10.69 o
   4   6  13      233.26      207.10     22.19 o
   5   6  13        5.95        6.03     12.88 o
   0   7  13      290.40      274.00      9.22 o
   1   7  13      137.35      146.08      5.14 o
   2   7  13      298.06      282.84     16.59 o
   3   7  13      320.21      264.79     16.26 o
   4   7  13      137.94      121.35     18.93 o
   5   7  13       25.39       21.17     15.67 o
   0   8  13       91.71       86.61      8.84 o
   1   8  13      160.16      152.09      6.36 o
   2   8  13        4.32        0.35      4.70 o
   3   8  13      148.72      141.46     13.47 o
   4   8  13        9.25       -0.19      9.30 o
   5   8  13       33.81       48.12     17.23 o
   0   9  13      108.75      113.40     17.49 o
   1   9  13      640.91      619.27     12.31 o
   2   9  13       64.97       68.14      8.12 o
   3   9  13      381.32      422.55     19.47 o
   4   9  13       68.73       76.46     13.97 o
   0  10  13        0.43        0.88      5.44 o
   1  10  13      403.54      398.02     11.93 o
   2  10  13       43.98       51.19      7.89 o
   3  10  13       39.39       51.27      9.06 o
   4  10  13       72.90       87.57     15.95 o
   0  11  13       32.93       49.53      9.48 o
   1  11  13      325.49      301.19     12.22 o
   2  11  13       93.42       83.71      9.32 o
   3  11  13       66.06       72.43     10.43 o
   4  11  13       71.92       65.94     12.08 o
   0  12  13        0.32       -6.47      6.47 o
   1  12  13       21.43       19.11      7.98 o
   2  12  13       60.51       59.26     10.36 o
   3  12  13       82.82       75.55     10.92 o
   0  13  13       41.81       38.56     10.20 o
   1  13  13       26.56       28.94      7.03 o
   2  13  13       12.66       13.53      8.37 o
   3  13  13       11.42       13.89     10.68 o
   0  14  13       44.42       59.22     12.49 o
   1  14  13       28.00       25.75     10.09 o
   2  14  13       16.57       15.97      8.99 o
   0  15  13        8.14       14.96     10.17 o
   1  15  13       33.23       33.05     10.14 o
   0   0  14       32.53       39.56      5.13 o
   1   0  14      627.83      572.06     10.80 o
   2   0  14        6.61        2.27      3.68 o
   3   0  14       60.43       57.94      9.10 o
   4   0  14      349.64      372.56     61.95 o
   5   0  14      181.37      160.17     20.08 o
   0   1  14      181.69      196.40      5.83 o
   1   1  14       77.39       93.32      3.34 o
   2   1  14     2362.93     2297.14     20.16 o
   3   1  14      230.06      237.48     10.18 o
   4   1  14      194.52      226.41     14.18 o
   5   1  14      357.95      344.29     21.27 o
   0   2  14      532.82      491.56      7.01 o
   1   2  14       93.83       95.04      2.88 o
   2   2  14      378.22      392.32      7.04 o
   3   2  14      561.37      548.61     13.61 o
   4   2  14      110.90      141.87     13.60 o
   5   2  14        1.44        7.91      8.87 o
   0   3  14      273.86      287.51      6.38 o
   1   3  14      201.46      198.59      3.94 o
   2   3  14       52.71       58.28      4.10 o
   3   3  14       19.07       18.49      4.50 o
   4   3  14       67.66       64.48      9.63 o
   5   3  14      165.37      153.46     16.45 o
   0   4  14       12.83       16.26      3.04 o
   1   4  14      448.56      479.61      6.02 o
   2   4  14      541.42      542.55      8.24 o
   3   4  14      699.46      743.83     50.73 o
   4   4  14       62.51       65.87     12.19 o
   5   4  14        2.21       15.04     31.81 o
   0   5  14        0.91        1.39      2.50 o
   1   5  14      105.21       97.45      3.14 o
   2   5  14      612.01      584.74     12.81 o
   3   5  14      539.61      523.43     23.47 o
   4   5  14       40.34       36.68     12.77 o
   5   5  14       43.25       37.08     14.79 o
   0   6  14       84.97       69.85      4.98 o
   1   6  14      135.21      125.84      4.16 o
   2   6  14      110.27      110.40      6.85 o
   3   6  14      136.12      155.95     13.01 o
   4   6  14      106.33       97.97     17.54 o
   5   6  14       14.99       19.16     15.48 o
   0   7  14      215.42      206.89      8.38 o
   1   7  14      279.45      295.99      7.26 o
   2   7  14      119.70      136.88      9.12 o
   3   7  14       43.24       47.32      9.64 o
   4   7  14       27.29       32.98     13.56 o
   5   7  14       74.38       48.75     30.99 o
   0   8  14        4.84       11.53      3.98 o
   1   8  14       15.06       18.66      3.56 o
   2   8  14       24.46       27.58      6.13 o
   3   8  14      285.99      276.57     17.04 o
   4   8  14       50.22       49.44     15.19 o
   5   8  14       70.11       35.20     16.62 o
   0   9  14      532.84      499.20     19.25 o
   1   9  14      273.54      272.40      8.52 o
   2   9  14      430.44      383.60     19.49 o
   3   9  14       58.53       75.68     18.46 o
   4   9  14      135.60      121.16     19.69 o
   0  10  14      400.69      383.54     41.12 o
   1  10  14      149.42      152.56      8.65 o
   2  10  14       13.32        7.52      6.10 o
   3  10  14        5.11        1.38      6.34 o
   4  10  14       45.97       48.82     10.61 o
   0  11  14       50.04       42.44      9.21 o
   1  11  14       21.51       31.34      6.23 o
   2  11  14       68.63       76.67      9.15 o
   3  11  14      132.96      149.80     29.29 o
   4  11  14      144.96      152.94     25.16 o
   0  12  14       86.79       89.25     12.20 o
   1  12  14       10.08        5.71      5.33 o
   2  12  14       47.71       42.34     14.75 o
   3  12  14       75.92       91.12     13.02 o
   0  13  14       10.96        6.41      8.44 o
   1  13  14       73.78       79.35     10.92 o
   2  13  14       53.81       38.24      9.79 o
   3  13  14       31.78       37.40      9.83 o
   0  14  14        0.96        5.32      8.83 o
   1  14  14        0.99        6.08      7.72 o
   2  14  14       56.56       61.60     11.78 o
   0  15  14       25.02       23.91     11.65 o
   1  15  14       28.12       38.36     10.68 o
   1   0  15     1147.43     1316.09     19.51 o
   2   0  15       95.70      104.78      7.99 o
   3   0  15      110.90      130.25     11.63 o
   4   0  15      194.24      210.97     19.93 o
   5   0  15      124.54      137.12     25.50 o
   0   1  15     2438.68     2506.71     24.68 o
   1   1  15      165.16      166.92      3.42 o
   2   1  15     1961.58     2069.73     20.90 o
   3   1  15      848.49      851.25     17.45 o
   4   1  15      124.00      125.06     15.00 o
   5   1  15        7.06        5.90      8.75 o
   0   2  15       95.60      102.22      3.74 o
   1   2  15      254.24      278.00      4.35 o
   2   2  15      150.76      176.35      5.96 o
   3   2  15      232.67      241.08     14.30 o
   4   2  15       82.92      110.04     11.24 o
   5   2  15       26.52       33.19      9.83 o
   0   3  15     1766.23     1754.96     19.54 o
   1   3  15      358.74      380.08      5.34 o
   2   3  15       38.67       42.78      3.39 o
   3   3  15      102.63       96.70      9.84 o
   4   3  15       66.94       55.19      9.66 o
   5   3  15      149.07      155.28     16.52 o
   0   4  15      150.97      163.20      4.90 o
   1   4  15      378.09      376.71      5.26 o
   2   4  15      239.80      236.10      6.67 o
   3   4  15      457.21      420.47     16.77 o
   4   4  15       45.16       49.17     11.44 o
   5   4  15       35.76       41.50     15.38 o
   0   5  15       82.49       72.46      4.04 o
   1   5  15      104.79      101.72      3.54 o
   2   5  15      469.22      478.91     14.29 o
   3   5  15       58.59       45.00     13.14 o
   4   5  15      427.76      455.20     28.16 o
   5   5  15       67.02       61.49     21.57 o
   0   6  15        5.70        8.29      4.18 o
   1   6  15       30.99       31.16      2.72 o
   2   6  15      317.14      325.44      9.96 o
   3   6  15       74.96       80.40      9.13 o
   4   6  15        8.85        7.48     11.34 o
   5   6  15       29.10       26.96     21.24 o
   0   7  15      165.98      191.31      8.38 o
   1   7  15      344.70      321.95      7.84 o
   2   7  15      372.64      366.53     12.74 o
   3   7  15       18.68       13.99      8.07 o
   4   7  15       48.31       29.76     13.27 o
   5   7  15       21.76       11.03     14.31 o
   0   8  15       14.99        6.28      3.97 o
   1   8  15       16.99       18.35      3.60 o
   2   8  15      330.67      288.29     12.48 o
   3   8  15      234.61      215.98     18.98 o
   4   8  15      230.41      188.02     22.47 o
   5   8  15       24.58       62.45     24.60 o
   0   9  15       89.49       93.11     10.18 o
   1   9  15       27.74       36.09      5.33 o
   2   9  15      210.31      200.90     11.77 o
   3   9  15       13.38       15.50      7.05 o
   4   9  15       74.14       59.41     16.54 o
   0  10  15       38.20       36.70      8.28 o
   1  10  15      285.49      289.53     10.56 o
   2  10  15      116.51      125.08     13.65 o
   3  10  15       39.18       28.26      8.10 o
   4  10  15       31.41       31.30     11.33 o
   0  11  15      144.50      146.86     13.69 o
   1  11  15       29.79       29.87      6.20 o
   2  11  15      127.61      109.43     10.36 o
   3  11  15       36.06       39.02      9.15 o
   4  11  15       18.58       36.61     12.05 o
   0  12  15       26.28       11.18      7.85 o
   1  12  15       33.20       39.60      8.45 o
   2  12  15        6.45       10.87      7.26 o
   3  12  15       50.38       40.18      9.70 o
   0  13  15        0.23       13.10     10.24 o
   1  13  15        4.32        2.90      6.90 o
   2  13  15        0.40        4.29      8.00 o
   3  13  15       52.29       48.99     11.41 o
   0  14  15       35.96       23.50     10.95 o
   1  14  15       35.77       30.27      9.25 o
   2  14  15        7.71       13.33      9.78 o
   0  15  15       74.58       86.51     16.03 o
   1  15  15       10.11       19.25      9.47 o
   0   0  16      675.19      682.70     11.80 o
   1   0  16      792.73      790.64     12.56 o
   2   0  16      321.93      333.05     10.37 o
   3   0  16     1383.44     1443.63     33.51 o
   4   0  16       72.92       75.60     14.50 o
   5   0  16        8.79       18.17     22.69 o
   0   1  16     2573.10     2700.29     26.50 o
   1   1  16      601.70      634.76      7.05 o
   2   1  16      978.17      999.38     12.72 o
   3   1  16       23.81       24.93      5.17 o
   4   1  16       57.88       64.87      9.69 o
   5   1  16       20.63       30.54      9.72 o
   0   2  16      683.67      704.21     11.36 o
   1   2  16      121.47      114.06      4.45 o
   2   2  16       74.25       84.57      4.20 o
   3   2  16      185.06      206.00     10.88 o
   4   2  16       22.28       18.49      7.69 o
   5   2  16       26.91       29.75     10.42 o
   0   3  16       74.82       94.59      4.48 o
   1   3  16      906.95      883.33      8.89 o
   2   3  16       86.25       85.33      4.22 o
   3   3  16      201.69      237.27     17.90 o
   4   3  16      125.77      131.43     12.09 o
   5   3  16      221.94      197.07     17.92 o
   0   4  16      272.17      300.80      6.46 o
   1   4  16      574.31      584.55      6.54 o
   2   4  16      381.20      381.68      7.16 o
   3   4  16       28.13       28.40      8.13 o
   4   4  16       27.18       26.77     10.23 o
   5   4  16        3.05       12.96     13.23 o
   0   5  16        1.38        4.10      2.69 o
   1   5  16       81.87       89.30      3.44 o
   2   5  16      688.91      657.82     15.26 o
   3   5  16       10.77        9.23      5.99 o
   4   5  16       35.62       54.31     17.47 o
   5   5  16       77.08       80.74     29.25 o
   0   6  16        5.94       12.70      3.41 o
   1   6  16      323.41      290.92      6.46 o
   2   6  16      116.54      116.55     12.87 o
   3   6  16       19.96       21.50      6.62 o
   4   6  16       43.44       30.25     13.63 o
   5   6  16       35.39       32.72     15.66 o
   0   7  16      464.09      481.79     12.55 o
   1   7  16        1.31        2.85      2.46 o
   2   7  16       43.24       44.40      6.53 o
   3   7  16       79.94       72.41     10.75 o
   4   7  16       63.28       74.33     16.46 o
   5   7  16       20.90       17.91     14.90 o
   0   8  16        0.33       -0.37      4.22 o
   1   8  16       89.99       77.30      5.41 o
   2   8  16       92.58       82.24      8.30 o
   3   8  16       22.54       26.30      8.97 o
   4   8  16       10.25       11.46     18.03 o
   0   9  16     1148.55     1191.18     66.43 o
   1   9  16      621.26      575.15     12.28 o
   2   9  16      142.02      133.16     10.19 o
   3   9  16      114.70       92.36     10.43 o
   4   9  16       68.99       63.26     16.91 o
   0  10  16     1069.61     1048.62     48.48 o
   1  10  16      405.00      376.04     16.50 o
   2  10  16       35.38       32.65      7.17 o
   3  10  16       71.94       66.99      9.85 o
   4  10  16       71.47       87.97     14.28 o
   0  11  16      418.03      439.82     20.69 o
   1  11  16       62.65       80.91     15.02 o
   2  11  16      133.25      124.95     10.70 o
   3  11  16       59.53       66.87     10.15 o
   4  11  16       46.44       54.76     15.37 o
   0  12  16       21.54       31.63      9.39 o
   1  12  16       22.25       20.36      7.36 o
   2  12  16        6.87       15.44      8.21 o
   3  12  16       60.36       58.57     10.39 o
   0  13  16       16.55       15.05      9.25 o
   1  13  16        5.48        7.23      6.90 o
   2  13  16       39.75       41.38      9.98 o
   3  13  16       29.31       35.61     16.41 o
   0  14  16       28.09       29.06     11.32 o
   1  14  16       35.30       28.92      9.69 o
   2  14  16       27.31       24.12     10.29 o
   0  15  16       87.45      103.44     16.29 o
   1   0  17     2100.93     2229.21     26.45 o
   2   0  17       45.04       76.22      9.16 o
   3   0  17      729.93      747.31     28.40 o
   4   0  17       72.57       69.72     30.54 o
   5   0  17       84.88       83.98     17.35 o
   0   1  17     3366.61     3476.76     33.01 o
   1   1  17     1758.40     1804.82     15.01 o
   2   1  17      446.03      468.06      8.48 o
   3   1  17       65.87       93.20     17.77 o
   4   1  17       24.55       23.13      7.94 o
   5   1  17       44.87       32.77     10.07 o
   0   2  17      126.21      141.19      4.55 o
   1   2  17      425.71      425.86      5.45 o
   2   2  17       13.38       14.06      2.82 o
   3   2  17       18.75       20.27      7.60 o
   4   2  17       35.77       49.89      9.11 o
   5   2  17       14.17       21.27      9.21 o
   0   3  17      657.60      685.96      9.94 o
   1   3  17       49.56       64.88      2.97 o
   2   3  17        6.29        8.88      2.89 o
   3   3  17      182.85      204.99     14.03 o
   4   3  17       45.63       42.36      9.01 o
   5   3  17      130.08       99.18     24.11 o
   0   4  17       82.84       81.92      5.20 o
   1   4  17      485.61      464.98      5.84 o
   2   4  17      432.96      433.89      8.35 o
   3   4  17       36.15       34.21      8.46 o
   4   4  17      123.36       93.49     28.26 o
   5   4  17       19.52       22.57     14.21 o
   0   5  17      160.91      154.31      5.86 o
   1   5  17      149.74      153.74      4.68 o
   2   5  17      123.85      131.27      6.87 o
   3   5  17      342.18      306.64     17.38 o
   4   5  17      105.19       85.54     16.23 o
   5   5  17       19.63       11.14     13.93 o
   0   6  17       49.97       59.90      5.03 o
   1   6  17      233.41      221.87      5.94 o
   2   6  17       81.01       78.70      8.26 o
   3   6  17       76.83       82.56     11.42 o
   4   6  17       23.01       37.98     13.87 o
   5   6  17       33.43       52.86     23.89 o
   0   7  17       40.14       41.82      5.27 o
   1   7  17      295.30      302.54     11.14 o
   2   7  17      529.12      510.76     18.84 o
   3   7  17       16.25       13.11     10.04 o
   4   7  17        3.67        8.83     11.79 o
   5   7  17       20.39       11.17     13.43 o
   0   8  17       51.27       56.79      7.15 o
   1   8  17      457.44      459.57     11.98 o
   2   8  17      278.12      277.54     12.73 o
   3   8  17        4.54       10.86      8.25 o
   4   8  17       53.04       62.82     24.92 o
   0   9  17       72.91       86.27     10.14 o
   1   9  17       86.25       92.45      6.86 o
   2   9  17       22.99       13.32      6.03 o
   3   9  17       81.23       77.89     12.18 o
   4   9  17       19.90       37.42     15.21 o
   0  10  17       88.48       80.88     24.60 o
   1  10  17      105.42      115.80     17.00 o
   2  10  17      101.13       93.40      9.50 o
   3  10  17      274.94      226.25     19.92 o
   4  10  17      134.63      138.49     20.96 o
   0  11  17      129.54      160.33     40.63 o
   1  11  17        0.03        4.58      6.30 o
   2  11  17       58.38       62.51      9.11 o
   3  11  17      115.55      110.76     19.98 o
   0  12  17      201.46      183.81     16.21 o
   1  12  17       38.02       28.06     14.06 o
   2  12  17        3.54        1.48      9.96 o
   3  12  17       18.92       41.18      9.82 o
   0  13  17       11.42       10.55      9.00 o
   1  13  17       57.06       54.74     11.31 o
   2  13  17       12.22       11.46      8.46 o
   0  14  17       17.56       17.82     10.30 o
   1  14  17       89.06      100.69     12.90 o
   2  14  17       72.73       76.87     12.64 o
   0  15  17        0.35        4.05     13.37 o
   0   0  18     2025.12     2068.89     26.64 o
   1   0  18      544.95      530.35     10.37 o
   2   0  18      354.19      340.13     10.02 o
   3   0  18      197.54      210.71     17.77 o
   4   0  18      401.01      394.74     25.17 o
   5   0  18       13.75       37.14     14.54 o
   0   1  18     1323.16     1464.57     15.71 o
   1   1  18      830.63      859.21      9.23 o
   2   1  18      115.59      133.98      6.18 o
   3   1  18      660.35      616.51     18.52 o
   4   1  18       93.17      106.43     11.62 o
   5   1  18      101.64      100.84     13.07 o
   0   2  18       88.27      103.64      4.35 o
   1   2  18      473.18      456.74      5.81 o
   2   2  18       28.75       39.47      4.30 o
   3   2  18      217.51      242.93     13.62 o
   4   2  18        1.27        3.90      6.87 o
   5   2  18       19.18       19.74      9.33 o
   0   3  18      992.55     1000.16     12.84 o
   1   3  18      515.49      488.75      6.67 o
   2   3  18       55.51       61.18      4.11 o
   3   3  18       59.44       68.32      8.81 o
   4   3  18       60.92       58.46      9.85 o
   5   3  18       29.87       30.06     12.54 o
   0   4  18      678.21      684.63     12.55 o
   1   4  18      414.62      399.19      6.01 o
   2   4  18      904.64      906.46     14.94 o
   3   4  18      422.42      394.12     18.06 o
   4   4  18       53.41       52.28     11.61 o
   5   4  18       10.40       26.08     13.82 o
   0   5  18       19.25       19.43      3.36 o
   1   5  18       35.89       43.23      3.59 o
   2   5  18       25.84       16.95      5.04 o
   3   5  18      185.98      157.32     27.15 o
   4   5  18       44.43       50.84     26.41 o
   5   5  18        0.40       -2.75     12.65 o
   0   6  18      704.13      692.63     14.95 o
   1   6  18      116.60      123.48      5.90 o
   2   6  18      658.58      627.36     26.88 o
   3   6  18       92.77       92.85     12.02 o
   4   6  18       49.74       32.67     17.52 o
   5   6  18        6.75       23.40     14.84 o
   0   7  18       94.95      104.46      7.16 o
   1   7  18      236.23      233.35      7.74 o
   2   7  18      155.76      128.56      9.70 o
   3   7  18      101.57       82.07     15.27 o
   4   7  18        2.83        9.06     12.39 o
   5   7  18       87.00       57.53     20.28 o
   0   8  18      737.32      735.68     19.31 o
   1   8  18       31.10       21.36      5.55 o
   2   8  18      268.47      283.96     13.15 o
   3   8  18        3.77       15.94      8.48 o
   4   8  18       10.15       23.10     13.62 o
   0   9  18       76.09       85.21     10.23 o
   1   9  18      253.02      224.28      9.39 o
   2   9  18      108.86       98.23      9.31 o
   3   9  18       40.79       32.37      9.87 o
   4   9  18       34.71       22.24     14.61 o
   0  10  18       25.05       21.75      7.98 o
   1  10  18      110.30      100.09      9.69 o
   2  10  18        8.80        6.55      5.90 o
   3  10  18      120.21      123.73     14.34 o
   4  10  18      157.71      183.10     37.56 o
   0  11  18      715.00      713.81     26.76 o
   1  11  18       38.37       26.35      7.17 o
   2  11  18       31.44       48.40      8.59 o
   3  11  18       16.58       34.98      9.16 o
   0  12  18      107.97      118.67     14.00 o
   1  12  18        4.77       15.30      7.56 o
   2  12  18       34.80       22.20      8.64 o
   3  12  18       44.54       44.00     10.10 o
   0  13  18       23.18       51.28     11.95 o
   1  13  18       79.29       93.76     12.52 o
   2  13  18        3.94        7.63      8.16 o
   0  14  18       36.68       34.67     15.14 o
   1  14  18       89.84      105.97     12.88 o
   1   0  19     2166.08     2066.12     28.86 o
   2   0  19        1.29        4.54      3.81 o
   3   0  19     1260.20     1189.97     37.11 o
   4   0  19      244.66      216.24     23.04 o
   5   0  19       54.95       40.25     14.43 o
   0   1  19       13.98       48.93      6.15 o
   1   1  19      203.31      204.53      4.41 o
   2   1  19       62.26       71.69      4.60 o
   3   1  19     1061.84     1022.37     24.23 o
   4   1  19      149.80      169.95     13.63 o
   5   1  19       18.35       30.20      9.91 o
   0   2  19     2276.18     2137.99     21.48 o
   1   2  19      285.76      293.75      4.72 o
   2   2  19      129.15      132.48      6.40 o
   3   2  19      512.55      488.42     16.72 o
   4   2  19       89.00       89.79     18.14 o
   5   2  19       48.17       58.51     11.22 o
   0   3  19      792.30      795.09     11.34 o
   1   3  19      300.45      294.49      5.26 o
   2   3  19      141.22      146.23      6.02 o
   3   3  19        7.79        3.33      6.17 o
   4   3  19        5.98       12.95      7.66 o
   5   3  19       11.69       12.15      8.32 o
   0   4  19     1738.41     1642.46     21.96 o
   1   4  19      267.33      271.05      5.47 o
   2   4  19      622.50      626.18     12.30 o
   3   4  19      101.19       94.68     12.09 o
   4   4  19        4.10        5.95      9.58 o
   5   4  19       47.43       41.66     15.75 o
   0   5  19       23.10       24.03      3.91 o
   1   5  19      550.49      540.43      9.09 o
   2   5  19       62.14       55.28      7.26 o
   3   5  19       39.72       49.34      9.62 o
   4   5  19      141.72      140.23     19.79 o
   5   5  19        5.36       16.17     14.33 o
   0   6  19       64.39       50.03      5.50 o
   1   6  19      221.57      221.07      8.65 o
   2   6  19      639.16      553.50     19.05 o
   3   6  19      276.65      287.68     17.12 o
   4   6  19        8.16       22.88     12.70 o
   5   6  19        2.42       -8.80     13.03 o
   0   7  19      250.81      224.94     10.70 o
   1   7  19      296.25      288.42      8.56 o
   2   7  19      309.47      297.18     16.10 o
   3   7  19      102.04      110.14     16.87 o
   4   7  19        6.14       10.27     12.86 o
   0   8  19       17.88       23.72      7.22 o
   1   8  19      178.99      180.96      9.89 o
   2   8  19       76.54       66.39      7.02 o
   3   8  19        4.42       27.76     15.35 o
   4   8  19       33.49       24.30     14.04 o
   0   9  19      139.22      163.14     22.90 o
   1   9  19       52.65       58.75      6.24 o
   2   9  19       71.31       80.30      9.21 o
   3   9  19       14.69       12.11     10.76 o
   4   9  19        0.01        0.48     13.13 o
   0  10  19      186.06      192.05     14.94 o
   1  10  19      555.33      551.29     15.80 o
   2  10  19       11.05       15.90      7.85 o
   3  10  19       76.85       82.97     10.79 o
   4  10  19       74.14       96.81     27.27 o
   0  11  19       64.51       91.27     39.51 o
   1  11  19       36.02       45.48      8.76 o
   2  11  19       29.05       20.75      7.31 o
   3  11  19       90.79       69.16     10.66 o
   0  12  19      217.70      199.46     16.84 o
   1  12  19       41.99       29.93      8.10 o
   2  12  19        5.30        6.44      9.27 o
   3  12  19       71.11       81.34     11.35 o
   0  13  19        4.31       -4.17     10.36 o
   1  13  19       46.06       43.08      9.40 o
   2  13  19       25.15       40.43     10.94 o
   0  14  19       57.98       62.35     17.70 o
   1  14  19       20.36       32.36      9.84 o
   0   0  20       36.65       54.00      5.93 o
   1   0  20       11.08       22.49      4.28 o
   2   0  20      251.87      251.09     11.05 o
   3   0  20       97.14       79.15     13.09 o
   4   0  20        8.25       22.16     13.78 o
   5   0  20       28.20       24.26     13.35 o
   0   1  20       78.55       76.67      3.67 o
   1   1  20       46.82       38.50      2.92 o
   2   1  20        4.49       10.50      3.84 o
   3   1  20       16.17       25.72      6.97 o
   4   1  20      224.59      254.89     15.62 o
   5   1  20       54.99       55.76     11.57 o
   0   2  20        4.89       28.65      4.66 o
   1   2  20      170.18      163.01      3.57 o
   2   2  20      197.24      201.48      8.61 o
   3   2  20      386.24      355.48     15.02 o
   4   2  20       64.90       72.92     10.52 o
   5   2  20       13.46       25.49      9.77 o
   0   3  20      222.73      198.58      6.39 o
   1   3  20      323.73      303.40      5.43 o
   2   3  20      203.50      205.23      7.53 o
   3   3  20      107.59      114.07     11.18 o
   4   3  20       19.76       24.96      8.42 o
   5   3  20        0.15        8.63     11.13 o
   0   4  20       76.94      100.77      5.29 o
   1   4  20      119.05      122.78      5.16 o
   2   4  20      128.18      130.89      7.77 o
   3   4  20      123.78      127.39     13.05 o
   4   4  20       23.30       23.84     10.11 o
   5   4  20       47.75       40.48     15.51 o
   0   5  20      120.77      126.50      5.87 o
   1   5  20     1057.40     1008.02     14.15 o
   2   5  20     2039.70     1997.36     39.62 o
   3   5  20       24.71       14.09      8.44 o
   4   5  20       11.81       13.52     10.07 o
   5   5  20       28.54       33.93     15.02 o
   0   6  20       31.41       32.11      4.99 o
   1   6  20      477.53      464.41      9.58 o
   2   6  20       78.66       54.83      6.81 o
   3   6  20      319.87      331.13     18.01 o
   4   6  20       64.17       67.89     16.24 o
   5   6  20       14.94       19.71     15.46 o
   0   7  20       10.58        8.69      5.03 o
   1   7  20       49.71       52.18      5.01 o
   2   7  20      127.90      108.34     12.06 o
   3   7  20       32.44       31.47     13.03 o
   4   7  20       21.64       26.56     13.98 o
   0   8  20     2462.57     2403.47     98.76 o
   1   8  20      140.73      152.84      8.30 o
   2   8  20       36.62       41.10      6.28 o
   3   8  20       17.32       30.58     25.02 o
   4   8  20       21.37       28.34     15.81 o
   0   9  20      203.39      219.94     14.64 o
   1   9  20      419.37      402.92     13.95 o
   2   9  20      173.41      156.72     13.72 o
   3   9  20      113.57      104.09     17.70 o
   4   9  20       49.13       48.96     17.23 o
   0  10  20      209.58      235.06     15.74 o
   1  10  20       11.11       15.36      5.44 o
   2  10  20        9.69       22.59      7.16 o
   3  10  20      100.56       99.43     15.55 o
   4  10  20       57.93       60.35     21.77 o
   0  11  20       20.32       17.49      8.99 o
   1  11  20       25.50       24.44      7.67 o
   2  11  20        8.73        7.38      6.89 o
   3  11  20       42.82       31.07     10.75 o
   0  12  20        4.60       10.71     10.15 o
   1  12  20       32.75       41.99      9.18 o
   2  12  20       20.45       13.82      8.19 o
   3  12  20      193.06      218.39     28.12 o
   0  13  20       66.50       34.60     14.34 o
   1  13  20       14.28        8.23      7.78 o
   2  13  20        6.24       14.08      8.62 o
   0  14  20        3.91        8.64     12.15 o
   1  14  20       54.23       65.20     11.58 o
   1   0  21      660.25      631.41     21.23 o
   2   0  21      110.67      107.36      8.77 o
   3   0  21      197.20      229.54     19.00 o
   4   0  21        0.94        1.70     21.13 o
   5   0  21        2.09       -2.13     12.22 o
   0   1  21       10.21        9.48      2.34 o
   1   1  21       34.64       35.75      2.35 o
   2   1  21       46.37       57.29      5.51 o
   3   1  21      108.44      125.04     10.93 o
   4   1  21       37.53       39.03      9.12 o
   5   1  21       15.60        6.30      8.86 o
   0   2  21     2286.05     2346.55     34.48 o
   1   2  21      212.16      210.20      4.37 o
   2   2  21        1.95        1.27      3.53 o
   3   2  21      713.57      690.09     20.08 o
   4   2  21      204.94      201.58     17.69 o
   5   2  21        7.44        0.97      8.81 o
   0   3  21      505.00      467.41      9.61 o
   1   3  21      454.14      457.43      8.34 o
   2   3  21      387.98      356.91     11.75 o
   3   3  21       30.92       34.99      7.95 o
   4   3  21        0.46       14.26      7.33 o
   5   3  21       35.48       21.83     12.54 o
   0   4  21        8.36        5.70      3.05 o
   1   4  21      111.48      115.00      4.55 o
   2   4  21       60.79       68.05      6.49 o
   3   4  21      405.16      358.33     17.93 o
   4   4  21       31.01       34.97     11.10 o
   5   4  21        4.48       10.68     13.67 o
   0   5  21      110.59      122.44      5.99 o
   1   5  21     1145.44     1101.33     15.19 o
   2   5  21      605.72      587.11     20.13 o
   3   5  21      153.05      175.46     15.17 o
   4   5  21      178.08      179.57     24.66 o
   5   5  21       32.18       26.37     15.61 o
   0   6  21        0.47        0.60      3.72 o
   1   6  21      889.99      866.76     15.48 o
   2   6  21       70.07       52.06      7.20 o
   3   6  21       39.80       14.40      9.62 o
   4   6  21       58.59       39.12     14.94 o
   5   6  21        3.63        3.53     18.97 o
   0   7  21        0.43        0.06      4.55 o
   1   7  21      124.01      128.12      6.88 o
   2   7  21      200.43      187.05     37.88 o
   3   7  21        7.04       11.97     11.30 o
   4   7  21      172.27      128.66     19.96 o
   0   8  21      316.62      348.23     17.00 o
   1   8  21        4.24       11.79      4.48 o
   2   8  21      160.50      147.97     13.75 o
   3   8  21       13.06       11.99     13.31 o
   4   8  21       12.41        9.88     19.74 o
   0   9  21      284.89      301.68     29.66 o
   1   9  21       19.68       11.77      4.49 o
   2   9  21       55.10       30.74      7.10 o
   3   9  21       43.52       67.86     16.50 o
   4   9  21       59.62       42.43     25.35 o
   0  10  21      142.87      168.04     19.73 o
   1  10  21       13.65       15.69      5.52 o
   2  10  21       24.84       23.16      7.31 o
   3  10  21       14.34        7.90      8.86 o
   0  11  21       37.32       52.09     14.74 o
   1  11  21       13.57       15.95      7.16 o
   2  11  21      112.92      135.98     12.32 o
   3  11  21       11.46       14.62      9.69 o
   0  12  21        8.00        5.70     10.76 o
   1  12  21       80.44       82.38     10.97 o
   2  12  21       74.53       88.07     23.16 o
   3  12  21       73.36      121.58     23.44 o
   0  13  21       26.72       38.04     15.63 o
   1  13  21       21.14       35.90     11.28 o
   2  13  21       51.93       61.69     11.79 o
   0  14  21       54.30       82.20     19.89 o
   1  14  21       23.25       14.96      9.40 o
   0   0  22     4803.37     4703.04     86.16 o
   1   0  22       67.75       74.10      4.89 o
   2   0  22     1045.30      963.64     36.41 o
   3   0  22      113.76      132.85     17.54 o
   4   0  22       67.71       74.88     15.59 o
   5   0  22        1.93       17.41     13.13 o
   0   1  22       73.59       74.32      3.87 o
   1   1  22      335.10      317.04      6.73 o
   2   1  22      216.26      212.10      9.29 o
   3   1  22      109.72      127.90     11.40 o
   4   1  22      221.14      222.58     15.20 o
   5   1  22        6.33        4.52      9.42 o
   0   2  22      208.26      254.94      7.37 o
   1   2  22      168.95      189.62      5.38 o
   2   2  22       60.47       70.06      7.04 o
   3   2  22       43.65       61.19      8.76 o
   4   2  22       20.13       19.57      8.07 o
   5   2  22       42.57       42.68     11.07 o
   0   3  22      643.32      644.16     11.61 o
   1   3  22      926.71      938.72     11.17 o
   2   3  22      583.16      530.46     13.57 o
   3   3  22        8.64       18.91      7.02 o
   4   3  22      122.20      139.53     12.87 o
   5   3  22       35.44       35.82     12.91 o
   0   4  22       24.03       30.49      3.61 o
   1   4  22      238.74      227.74      5.98 o
   2   4  22      654.02      610.99     14.73 o
   3   4  22       20.20       31.61      9.00 o
   4   4  22      105.42      116.91     18.84 o
   5   4  22        9.25       19.34     15.64 o
   0   5  22      537.64      515.17     10.87 o
   1   5  22      305.40      298.21      7.76 o
   2   5  22        0.86       12.56      7.01 o
   3   5  22        4.40        6.72      8.14 o
   4   5  22       25.82       18.02     10.33 o
   5   5  22       19.96       19.59     14.49 o
   0   6  22        4.59        5.07      4.12 o
   1   6  22      370.51      351.89     10.37 o
   2   6  22       20.78        9.44      7.34 o
   3   6  22      121.13       83.83     16.95 o
   4   6  22       20.10        7.05     12.06 o
   0   7  22       26.82       29.80      5.39 o
   1   7  22      425.82      425.46     10.77 o
   2   7  22       20.17       12.45      5.72 o
   3   7  22       48.81       43.58     13.82 o
   4   7  22       27.20       32.70     14.75 o
   0   8  22      443.59      421.19     18.56 o
   1   8  22       33.16       40.70      5.72 o
   2   8  22       82.72       63.82      7.13 o
   3   8  22       75.00       94.78     17.68 o
   4   8  22       24.03       34.12     15.93 o
   0   9  22       65.20       67.78     10.06 o
   1   9  22      221.57      202.31     10.04 o
   2   9  22       15.99        5.17      6.12 o
   3   9  22       18.62        9.04     12.81 o
   4   9  22       30.52       16.85     15.16 o
   0  10  22      556.80      548.24     31.21 o
   1  10  22        5.69       11.32      5.38 o
   2  10  22       12.29       27.45      7.57 o
   3  10  22       17.26       14.96      9.94 o
   0  11  22        2.17       14.78      7.85 o
   1  11  22      221.01      219.56     17.01 o
   2  11  22       23.66       46.70      9.58 o
   3  11  22        3.52        9.99      9.64 o
   0  12  22       14.31       13.32     12.38 o
   1  12  22       65.69       73.00     12.83 o
   2  12  22       18.60       20.43      8.99 o
   0  13  22        5.32       -1.95     10.90 o
   1  13  22       27.73       31.88      9.66 o
   2  13  22      160.46      205.33     23.07 o
   0  14  22      105.03      131.16     23.21 o
   1   0  23        2.06        4.31      3.14 o
   2   0  23       59.63       74.72      9.28 o
   3   0  23       61.87       86.97     14.08 o
   4   0  23        3.93       26.39     12.21 o
   5   0  23       39.47       74.65     17.57 o
   0   1  23       48.00       61.98      4.17 o
   1   1  23      618.11      625.98      9.68 o
   2   1  23      322.58      300.53     10.31 o
   3   1  23      118.50      144.09     11.57 o
   4   1  23        7.61       24.81      8.72 o
   5   1  23       37.89       49.31     10.94 o
   0   2  23      463.76      479.06      8.76 o
   1   2  23      106.18      106.75      4.70 o
   2   2  23      144.11      155.30      7.91 o
   3   2  23      232.50      221.04     13.64 o
   4   2  23       16.52       16.53      7.99 o
   5   2  23       89.18      115.25     13.82 o
   0   3  23      137.55      171.22      6.27 o
   1   3  23        8.88       21.25      5.30 o
   2   3  23      329.18      328.48     12.39 o
   3   3  23      108.01      111.23     12.95 o
   4   3  23        3.75       14.15      7.97 o
   5   3  23       72.71       84.26     15.89 o
   0   4  23      147.56      143.97      5.93 o
   1   4  23       82.18       93.47      4.68 o
   2   4  23       89.04      102.79      9.24 o
   3   4  23        6.82       17.56      8.57 o
   4   4  23        1.30        6.31      9.75 o
   5   4  23        5.24       40.70     16.10 o
   0   5  23       86.47       92.06      8.16 o
   1   5  23      373.36      367.62      8.69 o
   2   5  23        5.88        8.76      6.82 o
   3   5  23       96.76       91.67     12.40 o
   4   5  23       32.04       41.54     12.19 o
   0   6  23      284.87      281.28     11.96 o
   1   6  23       56.66       61.94      5.89 o
   2   6  23       87.28       82.41     10.68 o
   3   6  23       42.71       48.91     10.67 o
   4   6  23        5.00       22.07     13.79 o
   0   7  23        0.55        5.97      5.20 o
   1   7  23      792.08      759.52     16.21 o
   2   7  23        6.94       12.76      7.70 o
   3   7  23        1.99        4.80      8.48 o
   4   7  23        9.33       10.43     13.94 o
   0   8  23      287.03      283.81     21.30 o
   1   8  23       45.81       46.08      5.98 o
   2   8  23       19.70        9.17      4.91 o
   3   8  23       16.49       15.26     12.08 o
   4   8  23       13.39       14.23     14.42 o
   0   9  23      866.31      830.56     37.21 o
   1   9  23      225.87      231.86     10.19 o
   2   9  23      122.45      104.42      9.92 o
   3   9  23       81.88       95.66     29.81 o
   4   9  23        3.69        5.34     14.05 o
   0  10  23        7.09       13.93      7.26 o
   1  10  23      200.94      207.06     16.66 o
   2  10  23       53.05       50.95      8.93 o
   3  10  23        0.29        0.47      8.51 o
   0  11  23      159.89      145.04     13.92 o
   1  11  23       76.34       83.36     14.13 o
   2  11  23      123.71      148.51     36.76 o
   3  11  23       81.97       92.13     15.78 o
   0  12  23      179.95      209.99     24.50 o
   1  12  23       49.94       48.39      9.76 o
   2  12  23       29.44       43.15     10.41 o
   0  13  23        0.66        0.14     11.68 o
   1  13  23       29.86       33.36      9.71 o
   0   0  24      902.11      969.13     19.99 o
   1   0  24       19.54       21.82      3.66 o
   2   0  24       16.22       15.61      6.63 o
   3   0  24       48.42       39.13     11.27 o
   4   0  24      433.39      466.18     39.96 o
   5   0  24       76.21       75.53     17.91 o
   0   1  24      782.01      768.76     10.74 o
   1   1  24      391.48      377.81     12.58 o
   2   1  24      157.58      189.37     10.08 o
   3   1  24       68.55       91.99     10.25 o
   4   1  24       13.63       17.06     11.58 o
   5   1  24       38.46       42.21     11.42 o
   0   2  24       72.85       86.05      6.60 o
   1   2  24      234.66      242.61      7.44 o
   2   2  24      237.75      248.90      9.20 o
   3   2  24       30.53       47.14      8.35 o
   4   2  24       61.74       58.68     10.73 o
   5   2  24       13.29       20.26     10.23 o
   0   3  24      719.27      713.88     12.38 o
   1   3  24      602.32      580.09     14.15 o
   2   3  24      189.02      169.50      9.86 o
   3   3  24       28.14       24.64      9.43 o
   4   3  24       38.41       33.24     11.35 o
   5   3  24       21.03       26.42     12.57 o
   0   4  24      594.32      590.68     11.69 o
   1   4  24       13.88       12.24      3.06 o
   2   4  24       14.67       19.41      5.81 o
   3   4  24       26.74       16.87      9.26 o
   4   4  24        9.35       14.28     10.47 o
   5   4  24        5.04       -6.76     16.31 o
   0   5  24      239.24      205.63      9.96 o
   1   5  24       44.06       45.91      4.84 o
   2   5  24      295.27      284.20     15.77 o
   3   5  24       20.90       30.14      9.94 o
   4   5  24       30.22       24.38     11.61 o
   0   6  24        6.78       12.90      8.17 o
   1   6  24      338.14      335.15     10.51 o
   2   6  24       10.72        7.30      7.98 o
   3   6  24      151.89      176.51     30.05 o
   4   6  24       36.90       42.05     16.18 o
   0   7  24      173.49      176.52     16.26 o
   1   7  24       96.94       93.64      7.62 o
   2   7  24      161.88      175.58     14.56 o
   3   7  24      227.77      236.21     22.98 o
   4   7  24       45.02       68.01     17.80 o
   0   8  24      400.52      359.15     23.89 o
   1   8  24        1.35        1.45      4.30 o
   2   8  24       52.34       33.97      7.52 o
   3   8  24       51.72       40.20     18.14 o
   4   8  24        4.74       26.72     14.89 o
   0   9  24      103.26      111.51     11.78 o
   1   9  24       91.20       94.64      7.77 o
   2   9  24      133.27      149.05     11.33 o
   3   9  24       17.48       44.05     15.18 o
   0  10  24        0.29        6.08      7.39 o
   1  10  24      259.19      261.02     14.20 o
   2  10  24       61.22       59.81      9.95 o
   3  10  24        9.22       14.23     12.17 o
   0  11  24      153.12      152.18     49.24 o
   1  11  24        6.97        6.38      7.05 o
   2  11  24       52.27       70.44     11.02 o
   3  11  24       59.25       55.91     12.81 o
   0  12  24        5.07        6.57     12.24 o
   1  12  24        2.39       -3.37      7.22 o
   2  12  24       46.48       56.30     11.26 o
   0  13  24       13.03       15.25     13.70 o
   1  13  24       11.31       25.72     10.46 o
   1   0  25      377.19      375.61     10.54 o
   2   0  25      548.55      489.34     27.48 o
   3   0  25        6.82        5.56      9.29 o
   4   0  25        0.55        7.85     11.28 o
   5   0  25        0.03       16.23     14.06 o
   0   1  25        7.22       28.72      3.03 o
   1   1  25      779.39      810.02     11.66 o
   2   1  25       67.86       75.36      8.35 o
   3   1  25      146.44      161.28     12.41 o
   4   1  25       63.38       67.74     10.84 o
   5   1  25       47.03       32.99     10.79 o
   0   2  25       60.75       69.51      4.43 o
   1   2  25      260.44      249.85      7.08 o
   2   2  25      616.05      575.76     17.35 o
   3   2  25       13.27       19.59      7.25 o
   4   2  25       27.95       29.00      9.13 o
   5   2  25       27.69       45.35     11.31 o
   0   3  25      522.56      535.12     14.17 o
   1   3  25      195.80      221.57      7.46 o
   2   3  25      131.35      129.09      9.47 o
   3   3  25      109.20       94.20     12.78 o
   4   3  25       17.97       31.73     11.49 o
   5   3  25       13.92       14.22     17.49 o
   0   4  25      285.22      280.56      8.31 o
   1   4  25      305.81      314.11      9.51 o
   2   4  25      528.99      486.12     15.64 o
   3   4  25        4.51       18.19      8.91 o
   4   4  25       26.14       42.93     19.38 o
   0   5  25      241.11      252.56     11.47 o
   1   5  25      218.29      234.83      8.41 o
   2   5  25        5.00       16.74      7.66 o
   3   5  25      118.52      102.62     13.32 o
   4   5  25       71.45       62.71     14.08 o
   0   6  25       55.06       54.38      7.53 o
   1   6  25      130.35      135.27     11.71 o
   2   6  25        7.97       14.88      7.94 o
   3   6  25      165.07      168.55     16.07 o
   4   6  25       21.31       20.39     14.16 o
   0   7  25      747.22      732.54     29.71 o
   1   7  25      339.13      340.79     11.31 o
   2   7  25       63.36       64.53     10.90 o
   3   7  25       20.48       12.66      8.33 o
   4   7  25       30.62       37.13     16.57 o
   0   8  25       36.87       38.56      8.67 o
   1   8  25       24.36       27.75      5.61 o
   2   8  25       57.00       71.74      9.40 o
   3   8  25       26.53       52.08     15.32 o
   4   8  25        6.38       18.96     15.75 o
   0   9  25      101.94       99.62     21.24 o
   1   9  25      203.75      194.98     11.77 o
   2   9  25        4.61        2.68      7.73 o
   3   9  25      111.54      120.32     14.73 o
   0  10  25      155.86      151.08     14.04 o
   1  10  25      310.63      316.97     13.21 o
   2  10  25       50.16       47.64     10.99 o
   3  10  25       11.50       14.01      9.62 o
   0  11  25        0.81       13.13      7.99 o
   1  11  25      107.20      115.15     24.68 o
   2  11  25       26.93       57.23     16.27 o
   0  12  25        4.39        8.45      9.69 o
   1  12  25       70.76       95.30     19.73 o
   2  12  25       51.67       41.53     15.44 o
   0  13  25        2.01        4.40     12.57 o
   1  13  25       48.45       72.02     13.20 o
   0   0  26     2275.95     2283.12    105.93 o
   1   0  26       35.38       31.97      4.54 o
   2   0  26      273.99      305.97     18.22 o
   3   0  26       20.49       14.50      9.83 o
   4   0  26      476.21      449.67     28.36 o
   5   0  26        0.38       15.25     13.79 o
   0   1  26       66.31       79.83      5.13 o
   1   1  26      588.85      608.99     10.08 o
   2   1  26      117.17      143.65      8.66 o
   3   1  26       89.99       97.46     11.82 o
   4   1  26      117.78      127.41     13.19 o
   5   1  26        1.69       25.22     10.31 o
   0   2  26       36.59       34.01      4.60 o
   1   2  26       61.16       61.69      5.30 o
   2   2  26      150.62      169.46     10.15 o
   3   2  26       55.71       63.09      9.57 o
   4   2  26       35.07       32.07      9.72 o
   5   2  26       13.88        6.74     11.42 o
   0   3  26        0.08       21.29     12.06 o
   1   3  26      457.58      478.42     10.53 o
   2   3  26      162.36      174.23     10.46 o
   3   3  26       26.81       17.05      9.16 o
   4   3  26       69.14       70.79     13.83 o
   0   4  26        7.57       14.75      5.55 o
   1   4  26      453.85      441.54     11.24 o
   2   4  26      329.52      314.35     13.18 o
   3   4  26       16.72       19.13      9.91 o
   4   4  26        5.85        5.71     10.31 o
   0   5  26      886.90      867.33     21.55 o
   1   5  26      165.37      166.14      7.63 o
   2   5  26      299.13      293.26     17.12 o
   3   5  26      117.97      139.90     15.31 o
   4   5  26        0.72        7.52     10.76 o
   0   6  26      172.30      180.10     17.60 o
   1   6  26      287.14      275.45     11.55 o
   2   6  26      129.67      135.17     13.42 o
   3   6  26      194.52      181.37     16.58 o
   4   6  26        7.14       -7.05     12.16 o
   0   7  26     1261.30     1279.18     67.56 o
   1   7  26      132.53      137.69      8.56 o
   2   7  26       42.15       32.26      9.76 o
   3   7  26       80.48       82.41     13.14 o
   4   7  26       10.00       25.51     15.15 o
   0   8  26       15.13       23.44      7.85 o
   1   8  26       79.20       89.04      8.67 o
   2   8  26      130.65      136.14     11.76 o
   3   8  26       27.49       18.29     28.21 o
   4   8  26        9.84        4.97     19.30 o
   0   9  26      167.04      172.04     36.81 o
   1   9  26      279.84      269.45     11.33 o
   2   9  26        2.19        3.87      7.92 o
   3   9  26       84.51       84.84     13.67 o
   0  10  26      166.34      174.28     45.72 o
   1  10  26       63.22       53.58      8.61 o
   2  10  26      169.52      178.03     25.42 o
   3  10  26       56.00       72.58     13.39 o
   0  11  26       18.62       27.15     10.69 o
   1  11  26       49.66       67.79     11.85 o
   2  11  26       50.90       71.48     14.49 o
   0  12  26        0.01        7.08      8.52 o
   1  12  26       16.10       26.02     10.28 o
   2  12  26       64.75       76.78     15.22 o
   0  13  26       12.13       30.67     15.18 o
   1   0  27       95.50       95.79      6.34 o
   2   0  27       48.03       27.94      9.66 o
   3   0  27       29.44       25.41     10.90 o
   4   0  27      156.44      169.26     20.98 o
   0   1  27       21.06       30.48      5.73 o
   1   1  27      434.57      453.97      8.87 o
   2   1  27      944.84      886.03     18.53 o
   3   1  27       53.85       71.39      9.66 o
   4   1  27        1.53        7.64      8.52 o
   0   2  27        5.31       11.00      5.41 o
   1   2  27      173.06      194.44      6.97 o
   2   2  27       56.98       63.75      7.93 o
   3   2  27        6.19        0.56      6.60 o
   4   2  27       67.32       73.86     11.55 o
   0   3  27       89.80      104.16     11.80 o
   1   3  27       30.25       41.24      4.72 o
   2   3  27       41.84       48.79      7.30 o
   3   3  27        6.26        5.03      8.70 o
   4   3  27       99.25       92.54     15.02 o
   0   4  27      971.96      924.31     44.15 o
   1   4  27      482.79      437.99     11.50 o
   2   4  27       11.72       29.36      8.81 o
   3   4  27       14.86       10.19      9.27 o
   4   4  27       86.92       92.16     19.74 o
   0   5  27      719.11      682.32     29.34 o
   1   5  27      494.95      453.80     31.63 o
   2   5  27       82.48       81.70     11.28 o
   3   5  27      407.91      351.73     20.01 o
   4   5  27       21.39       21.61     11.57 o
   0   6  27       43.82       50.40      7.94 o
   1   6  27       45.93       41.61      7.40 o
   2   6  27       17.36       26.18     12.30 o
   3   6  27       76.25       71.55     12.57 o
   4   6  27       32.70       34.31     15.64 o
   0   7  27      120.99      114.06     10.07 o
   1   7  27      121.23      124.86      8.34 o
   2   7  27       37.23       25.67      9.56 o
   3   7  27        7.13       23.35     10.39 o
   4   7  27        4.32       16.25     14.37 o
   0   8  27       45.48       61.08     26.14 o
   1   8  27       97.97      104.38      8.14 o
   2   8  27       54.72       62.82      9.42 o
   3   8  27       20.11       23.65     13.64 o
   0   9  27      134.04      123.30     20.55 o
   1   9  27      122.42      125.46     11.82 o
   2   9  27       39.70       49.99     10.67 o
   3   9  27       52.19       55.75     12.98 o
   0  10  27      202.28      198.55     22.69 o
   1  10  27      413.54      444.37     21.96 o
   2  10  27       20.02       33.81     10.59 o
   3  10  27        2.92        8.13      9.28 o
   0  11  27       28.59       37.67     10.52 o
   1  11  27       71.64       84.39     18.45 o
   2  11  27       72.86       97.91     16.00 o
   0  12  27       50.54       53.78     11.79 o
   1  12  27        8.18       12.36      9.29 o
   0   0  28       56.37       76.19     15.18 o
   1   0  28      162.52      175.80      7.77 o
   2   0  28      159.82      165.39     11.93 o
   3   0  28       14.16       18.82     10.47 o
   4   0  28       85.96      127.78     19.43 o
   0   1  28      138.21      152.12     17.04 o
   1   1  28      397.92      392.31      8.06 o
   2   1  28      181.25      176.37      9.53 o
   3   1  28        1.82        5.16      6.70 o
   4   1  28      137.54      143.59     13.98 o
   0   2  28       56.78       51.58      9.56 o
   1   2  28      443.12      435.39     11.25 o
   2   2  28      247.31      229.26     15.22 o
   3   2  28      132.74      179.34     12.81 o
   4   2  28        8.30       17.92      9.13 o
   0   3  28       25.58       15.32     14.82 o
   1   3  28       65.60       64.94      5.53 o
   2   3  28       78.15       74.86      8.51 o
   3   3  28      140.45      160.23     19.02 o
   4   3  28        6.14       10.31     10.80 o
   0   4  28      173.24      203.27     11.57 o
   1   4  28       68.59       69.71      6.37 o
   2   4  28       96.76      103.29     12.06 o
   3   4  28        4.24        6.29      8.80 o
   4   4  28       24.94       40.54     15.17 o
   0   5  28      406.09      420.53     23.63 o
   1   5  28      230.33      237.72     12.24 o
   2   5  28      355.68      332.75     18.57 o
   3   5  28      127.69       94.52     13.85 o
   4   5  28        4.66        4.33     10.84 o
   0   6  28       21.23       25.59      6.97 o
   1   6  28        9.36       19.73      6.34 o
   2   6  28       58.75       55.70     10.50 o
   3   6  28       29.96       20.97     10.69 o
   4   6  28      127.22      135.47     21.35 o
   0   7  28      445.88      460.64     20.51 o
   1   7  28       16.99       27.98      8.04 o
   2   7  28       14.55       20.28      8.89 o
   3   7  28        3.43        6.92      9.25 o
   4   7  28       29.92       30.25     22.76 o
   0   8  28      144.30      182.75     45.43 o
   1   8  28      165.55      135.58      9.96 o
   2   8  28      147.99      155.39     12.66 o
   3   8  28        1.35        5.75     13.85 o
   0   9  28        0.20        9.89      7.54 o
   1   9  28      345.52      317.42     30.04 o
   2   9  28       22.21       12.63      7.69 o
   3   9  28        1.58       14.24     10.24 o
   0  10  28       11.48       12.83      8.13 o
   1  10  28       96.56       88.79     10.32 o
   2  10  28       37.39       34.36     10.93 o
   0  11  28       12.05       11.81      8.70 o
   1  11  28        0.79        3.95      8.69 o
   2  11  28      105.80      134.81     18.03 o
   0  12  28        1.77       -3.43      8.11 o
   1  12  28       87.26       99.09     24.61 o
   1   0  29     1560.58     1477.59     28.10 o
   2   0  29       88.79       78.11     11.00 o
   3   0  29      180.72      179.74     19.14 o
   4   0  29       49.95       30.18     14.06 o
   0   1  29       13.65       12.66      5.94 o
   1   1  29      111.63      116.82      5.43 o
   2   1  29       31.75       37.95      7.36 o
   3   1  29       13.66       20.76      8.02 o
   4   1  29       22.18       18.37      8.95 o
   0   2  29       25.77       26.80      8.84 o
   1   2  29       88.63       96.18      6.59 o
   2   2  29       69.71       60.76      8.19 o
   3   2  29       18.97       23.27      6.54 o
   4   2  29       25.26       21.28      9.68 o
   0   3  29      309.77      341.43     19.38 o
   1   3  29      364.93      366.35     10.88 o
   2   3  29       76.36       76.60     11.47 o
   3   3  29        5.95       -0.91      8.35 o
   4   3  29       40.99       53.36     13.55 o
   0   4  29        8.44        7.59      5.67 o
   1   4  29       60.98       62.53      6.21 o
   2   4  29       72.27       91.51     21.06 o
   3   4  29      173.59      186.39     16.97 o
   4   4  29       58.34       46.23     20.99 o
   0   5  29       21.34       32.76      9.52 o
   1   5  29       62.32       55.45      6.79 o
   2   5  29       90.18       90.18     12.04 o
   3   5  29       38.76       41.79     11.19 o
   4   5  29       55.45       54.72     14.17 o
   0   6  29      190.69      181.70     11.95 o
   1   6  29      103.93       98.00     10.80 o
   2   6  29       47.33       53.68     10.91 o
   3   6  29       92.56      119.79     19.00 o
   4   6  29       15.30       23.79     15.43 o
   0   7  29      313.85      304.34     17.47 o
   1   7  29       19.84       37.62      8.61 o
   2   7  29       22.78       33.38     10.03 o
   3   7  29       20.32       21.94     10.93 o
   0   8  29      104.63       70.96     18.51 o
   1   8  29       57.33       58.33     12.61 o
   2   8  29      219.15      222.38     15.74 o
   3   8  29      167.43      163.62     27.25 o
   0   9  29        2.29        0.68      7.72 o
   1   9  29      200.99      220.97     23.97 o
   2   9  29       13.98       12.69      7.69 o
   3   9  29       40.02       55.82     12.92 o
   0  10  29        7.82       11.64      8.30 o
   1  10  29      197.80      178.57     13.33 o
   2  10  29        8.71        3.74      9.63 o
   0  11  29        0.02       -6.98      7.70 o
   1  11  29        2.07        3.13      8.39 o
   2  11  29      236.44      230.60     43.18 o
   0  12  29       41.09       34.05     20.47 o
   1  12  29       30.28       36.85     11.82 o
   0   0  30        5.16       13.70     11.23 o
   1   0  30      677.91      718.53     18.32 o
   2   0  30      178.05      171.89     12.58 o
   3   0  30       20.01       33.91     12.37 o
   4   0  30        0.11       13.51     12.46 o
   0   1  30      107.52      119.15     13.30 o
   1   1  30      124.53      101.30      7.53 o
   2   1  30      318.88      296.86     10.40 o
   3   1  30       63.31       72.95      8.55 o
   4   1  30       68.24      103.87     12.94 o
   0   2  30       78.65       77.23     11.66 o
   1   2  30        7.98       13.72      4.18 o
   2   2  30       22.97       37.15      7.62 o
   3   2  30       67.87       74.27      9.68 o
   4   2  30       54.11       39.84     10.33 o
   0   3  30      337.50      319.80     18.10 o
   1   3  30      198.90      203.44      9.21 o
   2   3  30       51.05       65.50      8.79 o
   3   3  30      102.64       90.98     13.87 o
   4   3  30        3.37       14.64     11.03 o
   0   4  30      141.01      113.41      9.97 o
   1   4  30       46.54       57.61      8.34 o
   2   4  30      168.83      184.82     15.47 o
   3   4  30      140.45      157.33     30.44 o
   4   4  30        1.83       10.18     11.29 o
   0   5  30       31.45       46.96     10.96 o
   1   5  30        6.82       14.46      6.19 o
   2   5  30        2.65       20.33      8.63 o
   3   5  30       60.53       66.11     12.69 o
   4   5  30       54.85       73.40     15.15 o
   0   6  30       17.94       32.28      7.47 o
   1   6  30       47.88       48.22      7.82 o
   2   6  30       59.65       57.93     11.28 o
   3   6  30       29.80       26.05     11.01 o
   0   7  30        2.72        9.74     11.66 o
   1   7  30       22.86       27.49      8.12 o
   2   7  30       22.00       26.40     10.11 o
   3   7  30       43.31       37.09     12.01 o
   0   8  30      255.47      275.99     22.88 o
   1   8  30       63.40       57.05      9.82 o
   2   8  30        5.33        6.36      7.56 o
   3   8  30        7.87        9.09     13.80 o
   0   9  30       11.83       14.98      8.38 o
   1   9  30      169.34      144.32     19.54 o
   2   9  30       85.66      102.07     12.72 o
   3   9  30       31.17       18.84     12.50 o
   0  10  30      129.96       93.35     12.59 o
   1  10  30       71.72       86.65     13.66 o
   2  10  30       46.12       52.23     13.47 o
   0  11  30      151.35      145.40     16.57 o
   1  11  30       42.59       58.07     17.75 o
   1   0  31       28.40       66.07     11.59 o
   2   0  31      597.40      616.50     20.37 o
   3   0  31        5.19        4.40     13.12 o
   4   0  31      257.38      263.43     25.08 o
   0   1  31      221.92      246.34     16.97 o
   1   1  31       19.00       25.34      5.58 o
   2   1  31       55.82       58.32      6.48 o
   3   1  31      212.44      209.14     12.18 o
   4   1  31       68.30      101.80     13.04 o
   0   2  31       81.22       84.49     19.05 o
   1   2  31      256.40      229.25      9.63 o
   2   2  31       37.22       40.50      7.87 o
   3   2  31       82.88       98.29     13.89 o
   4   2  31        2.09        9.34     10.85 o
   0   3  31        8.14       18.04     14.85 o
   1   3  31       95.72       83.86      8.73 o
   2   3  31       39.91       15.97      6.94 o
   3   3  31      306.57      359.69     21.52 o
   4   3  31       62.21       71.90     15.05 o
   0   4  31       27.31       31.52      9.94 o
   1   4  31       56.25       65.79      8.36 o
   2   4  31       39.80       25.42      9.57 o
   3   4  31       53.07       42.56     12.09 o
   4   4  31       19.32       49.56     14.07 o
   0   5  31       70.10       77.07      9.23 o
   1   5  31       10.86       14.86      6.55 o
   2   5  31        8.29        4.87      8.16 o
   3   5  31      195.19      218.84     33.29 o
   4   5  31       24.10       14.71     19.30 o
   0   6  31      113.20      104.25     10.52 o
   1   6  31       91.21       86.03      9.08 o
   2   6  31       49.53       56.86     13.58 o
   3   6  31       17.92       32.09     11.65 o
   0   7  31       40.92       36.51      9.22 o
   1   7  31       56.10       49.11      8.12 o
   2   7  31       34.21       45.33     11.01 o
   3   7  31        0.49       10.51     10.93 o
   0   8  31      286.30      334.37     24.74 o
   1   8  31      196.13      173.32     15.38 o
   2   8  31      168.47      170.11     13.66 o
   3   8  31        9.66        5.93     14.00 o
   0   9  31        3.22        5.18      8.14 o
   1   9  31       67.45       60.57     19.22 o
   2   9  31        6.28        7.11      7.75 o
   0  10  31        5.38       17.41      8.87 o
   1  10  31       30.77       42.29      9.08 o
   2  10  31      145.00      123.55     22.41 o
   0  11  31        5.94       13.32      9.33 o
   1  11  31       22.60       15.50     11.99 o
   0   0  32      113.83      124.07     19.73 o
   1   0  32      471.07      396.57     20.49 o
   2   0  32       30.92       34.38      8.09 o
   3   0  32        4.04       -1.63      9.27 o
   4   0  32        0.61        5.63     13.58 o
   0   1  32      409.48      450.42     21.79 o
   1   1  32      163.49      159.37     14.85 o
   2   1  32      154.99      156.40      9.83 o
   3   1  32       72.65       77.43      8.95 o
   4   1  32       29.92       20.92      9.65 o
   0   2  32        4.13        6.90     12.03 o
   1   2  32       10.24       23.46      6.43 o
   2   2  32      144.80      139.76      9.67 o
   3   2  32       25.13       25.62     10.54 o
   4   2  32       67.67       92.69     15.66 o
   0   3  32      287.54      293.63     18.27 o
   1   3  32       22.14       28.24      7.08 o
   2   3  32       34.88       39.54      8.19 o
   3   3  32        0.63        5.59      9.31 o
   4   3  32       19.12       26.65     12.11 o
   0   4  32       28.74       25.75     16.16 o
   1   4  32      107.47      111.49     10.10 o
   2   4  32       10.28        7.03      8.32 o
   3   4  32       19.73       46.90     12.52 o
   4   4  32      179.37      209.40     32.48 o
   0   5  32      133.40      119.29     20.10 o
   1   5  32       75.72       81.37      9.45 o
   2   5  32      111.27      121.55     13.95 o
   3   5  32      173.72      170.52     33.76 o
   0   6  32       18.25        9.51      9.68 o
   1   6  32       13.84       11.55      6.32 o
   2   6  32       69.62       94.54     14.22 o
   3   6  32       31.13       20.62     11.19 o
   0   7  32       97.80      102.37     15.16 o
   1   7  32       84.71       84.28      9.43 o
   2   7  32      108.62      108.22     21.39 o
   3   7  32       27.60       26.75     12.27 o
   0   8  32       15.26        8.10      8.39 o
   1   8  32      225.15      191.24     14.02 o
   2   8  32       41.78       34.28     10.19 o
   3   8  32       12.76       50.94     22.39 o
   0   9  32       48.67       38.13     19.40 o
   1   9  32       15.50       13.12      7.47 o
   2   9  32      155.24      192.39     26.11 o
   0  10  32      199.54      201.23     17.44 o
   1  10  32       12.28       24.41      8.82 o
   0  11  32       91.03      110.71     14.44 o
   1   0  33       90.45       61.09     11.88 o
   2   0  33      135.45      144.11     12.47 o
   3   0  33      253.73      246.07     16.23 o
   4   0  33        2.93       25.77     13.96 o
   0   1  33       11.49       44.60     11.82 o
   1   1  33       41.00       47.70      7.93 o
   2   1  33      235.61      227.71     16.31 o
   3   1  33      176.34      197.27     12.30 o
   4   1  33        2.03       -2.19      8.08 o
   0   2  33       14.75       23.26      9.36 o
   1   2  33      113.89      124.43     10.36 o
   2   2  33       53.56       47.30      7.42 o
   3   2  33       41.35       48.99     16.41 o
   4   2  33       21.26       31.10     12.38 o
   0   3  33       62.79       54.46     13.11 o
   1   3  33      116.11      111.50     13.64 o
   2   3  33      105.02      121.17      9.57 o
   3   3  33        0.84       -2.01      9.18 o
   0   4  33       73.96       75.40     21.22 o
   1   4  33       50.05       45.81      8.32 o
   2   4  33       15.87       10.54      8.87 o
   3   4  33        7.06       21.52     10.99 o
   0   5  33       61.79       57.30     12.48 o
   1   5  33      125.67      122.25     10.88 o
   2   5  33      135.02      122.49     14.05 o
   3   5  33       33.99       59.07     13.24 o
   0   6  33      109.76       95.45     15.06 o
   1   6  33       51.09       58.49      8.65 o
   2   6  33      100.53       95.45     14.14 o
   3   6  33       32.21       28.08     12.02 o
   0   7  33      166.91      133.37     22.08 o
   1   7  33       80.29       78.87      9.40 o
   2   7  33       10.60        9.06     11.43 o
   3   7  33       31.42       21.32     11.95 o
   0   8  33       29.47       20.46      9.08 o
   1   8  33       11.70       19.97      7.18 o
   2   8  33        2.70        8.09      8.81 o
   0   9  33       40.37       30.33     10.01 o
   1   9  33       97.40       89.48     17.49 o
   2   9  33       24.76       32.61     10.59 o
   0  10  33       83.62       70.88     12.66 o
   1  10  33      149.62      141.86     23.97 o
   0   0  34      320.05      330.34     27.68 o
   1   0  34        5.01       13.25      9.19 o
   2   0  34        5.53       12.21      7.47 o
   3   0  34       27.04       31.19     16.27 o
   0   1  34      327.62      314.14     20.18 o
   1   1  34       37.45       29.59      7.69 o
   2   1  34       45.36       49.63     11.27 o
   3   1  34       54.88       58.38      7.59 o
   0   2  34       11.06       20.72     10.01 o
   1   2  34       19.77       13.99      6.68 o
   2   2  34      123.18      128.47     13.83 o
   3   2  34       33.22       22.56     10.59 o
   0   3  34       59.56       54.97     12.24 o
   1   3  34       90.42       84.77      9.79 o
   2   3  34       35.17       40.60      7.61 o
   3   3  34       66.40      101.44     18.82 o
   0   4  34        7.71       19.71      9.85 o
   1   4  34      101.72       77.35      9.65 o
   2   4  34       38.54       22.66      7.81 o
   3   4  34      151.10      147.69     16.74 o
   0   5  34      131.88      140.15     16.35 o
   1   5  34       30.50       35.66      9.79 o
   2   5  34      129.06      143.02     18.14 o
   3   5  34       26.31       40.43     12.69 o
   0   6  34        0.12        1.90      9.37 o
   1   6  34       60.60       46.24      8.41 o
   2   6  34        1.40        5.01     11.97 o
   3   6  34        7.87        6.46     11.40 o
   0   7  34       30.22       17.65     14.34 o
   1   7  34        5.50        9.01      6.96 o
   2   7  34      129.03      133.88     19.80 o
   0   8  34      113.64       95.21     20.76 o
   1   8  34       16.74       19.37      7.34 o
   2   8  34        9.70       16.79      9.73 o
   0   9  34        0.51       -9.16     10.50 o
   1   9  34       20.96       28.23      8.72 o
   2   9  34      161.14       77.28     20.08 o
   0  10  34        8.99       -2.57     11.42 o
   1  10  34        4.63       16.74     14.10 o
   1   0  35       49.70       37.86     11.96 o
   2   0  35        8.69       21.09      8.15 o
   3   0  35       43.99       25.69      9.48 o
   0   1  35        0.76       25.81     10.54 o
   1   1  35      124.46      131.65     11.29 o
   2   1  35        4.99        8.03      5.95 o
   3   1  35        7.37       13.54      6.92 o
   0   2  35      100.20      109.56     15.19 o
   1   2  35       25.61       26.60      7.56 o
   2   2  35       69.88       73.91      8.60 o
   3   2  35       38.05       44.66     12.20 o
   0   3  35        1.63        3.91      9.61 o
   1   3  35      139.87      121.94     12.26 o
   2   3  35      107.18      108.73      9.74 o
   3   3  35       23.76       24.06     11.18 o
   0   4  35        0.83        4.38      9.49 o
   1   4  35       25.44       24.17      7.52 o
   2   4  35        9.69        0.56      7.93 o
   3   4  35       15.21       16.62     11.20 o
   0   5  35        8.64        7.16     10.06 o
   1   5  35       25.92       23.77      9.43 o
   2   5  35       63.45       52.84     11.01 o
   3   5  35       52.16       66.73     15.26 o
   0   6  35        6.56        4.94      9.74 o
   1   6  35      151.25      137.89     11.61 o
   2   6  35        4.62       27.28     13.58 o
   3   6  35       33.57       45.88     21.68 o
   0   7  35       70.99       61.01     17.44 o
   1   7  35       67.15       79.69      9.69 o
   2   7  35      150.45      153.86     15.84 o
   0   8  35       26.28       11.04     14.64 o
   1   8  35       26.31       26.01      8.62 o
   2   8  35        0.69       -4.29      8.82 o
   0   9  35        0.27       -3.62     12.48 o
   1   9  35       10.59       16.34      8.18 o
   0   0  36      523.13      503.49     35.45 o
   1   0  36        1.20       16.71     10.16 o
   2   0  36       28.15       15.42     10.24 o
   3   0  36        0.24        5.10      8.33 o
   0   1  36      158.47      163.31     17.30 o
   1   1  36      114.70      119.61     10.99 o
   2   1  36        1.44        7.49      6.31 o
   3   1  36       41.63       40.77      8.20 o
   0   2  36      635.06      642.43     29.76 o
   1   2  36      110.37      104.00     10.80 o
   2   2  36        2.24       -2.91      5.79 o
   3   2  36       77.01       81.08     11.17 o
   0   3  36        7.72        9.45      9.76 o
   1   3  36       63.23       53.82      9.07 o
   2   3  36       78.41       74.01     11.87 o
   3   3  36       13.64       27.64     12.02 o
   0   4  36       11.99       13.56     10.41 o
   1   4  36       81.23       74.67      9.97 o
   2   4  36       26.60       19.34      9.31 o
   3   4  36      147.31      160.06     17.66 o
   0   5  36       25.89       15.19     10.80 o
   1   5  36       78.24       83.58     12.11 o
   2   5  36       19.75       18.25      9.12 o
   3   5  36       57.52       39.99     12.72 o
   0   6  36        1.28        6.43     10.69 o
   1   6  36       18.59       21.21      7.65 o
   2   6  36       29.07       24.85     10.04 o
   0   7  36       19.20       48.96     16.85 o
   1   7  36       32.64       50.73      9.33 o
   2   7  36       11.64       17.21      8.34 o
   0   8  36       30.72       25.00     15.46 o
   1   8  36       23.26       28.33      9.14 o
   0   9  36        9.11       -0.80     12.52 o
   1   9  36       58.58       99.59     19.84 o
   1   0  37        2.08       -4.60      9.25 o
   2   0  37       51.82       45.16     13.04 o
   3   0  37       22.82       23.19     10.37 o
   0   1  37        5.15       15.39     10.57 o
   1   1  37        9.90       12.02      7.25 o
   2   1  37       27.25       19.63      6.76 o
   3   1  37       77.03       76.84      9.72 o
   0   2  37       79.72       87.82     16.98 o
   1   2  37        2.58        4.85      7.05 o
   2   2  37       10.70       23.29      8.33 o
   3   2  37      193.42      210.33     20.90 o
   0   3  37       43.45       47.80     13.03 o
   1   3  37       33.36       36.56      8.66 o
   2   3  37       52.18       46.64     11.15 o
   3   3  37       40.86       35.28      9.78 o
   0   4  37       33.29       12.97     17.22 o
   1   4  37        0.22        0.49      6.97 o
   2   4  37      190.43      155.00     15.46 o
   3   4  37       31.88       47.64     20.27 o
   0   5  37      161.50      137.62     22.23 o
   1   5  37       61.94       71.10     16.60 o
   2   5  37       92.93       85.04     13.05 o
   0   6  37        3.07       11.13     11.33 o
   1   6  37       56.85       55.86     11.62 o
   2   6  37       57.47       55.68     11.86 o
   0   7  37       77.04       55.06     17.68 o
   1   7  37       23.61       27.88     10.27 o
   2   7  37       17.48       18.05     15.32 o
   0   8  37        1.14        6.68     14.52 o
   1   8  37       18.12        2.98      8.45 o
   0   0  38       65.93       45.81     17.35 o
   1   0  38      169.58      157.70     18.20 o
   2   0  38       58.87       96.21     22.31 o
   3   0  38       23.85       30.13     13.48 o
   0   1  38      273.01      281.43     22.82 o
   1   1  38        9.87       23.57      7.89 o
   2   1  38       22.43       27.65      8.56 o
   3   1  38       53.38       70.22     12.01 o
   0   2  38       42.20       54.02     13.18 o
   1   2  38       20.27       34.36      8.81 o
   2   2  38       58.62       52.08      9.85 o
   3   2  38       19.59       25.04      8.99 o
   0   3  38       63.21       66.23     14.44 o
   1   3  38       34.77       41.44      9.16 o
   2   3  38       13.75        1.17      9.58 o
   0   4  38        9.68       12.91     10.31 o
   1   4  38       34.68       30.62      8.65 o
   2   4  38        4.57        9.96     10.61 o
   0   5  38       20.24       18.14     11.36 o
   1   5  38       28.27       60.42     11.74 o
   2   5  38      130.63      117.45     31.08 o
   0   6  38       63.17       46.66     13.63 o
   1   6  38      320.83      257.99     26.49 o
   2   6  38       94.66      104.33     26.00 o
   0   7  38        3.32        6.31     13.21 o
   1   7  38       33.57       41.11     11.09 o
   0   8  38       47.08       52.80     18.67 o
   1   0  39      164.10      184.71     19.71 o
   2   0  39       63.81       75.66     15.30 o
   0   1  39      522.31      540.03     27.48 o
   1   1  39       34.14       41.76      9.40 o
   2   1  39       49.73       65.47     10.45 o
   0   2  39       90.41       89.87     15.30 o
   1   2  39       21.85       31.91      8.96 o
   2   2  39       55.27       66.91     10.41 o
   0   3  39        4.28        5.19     13.86 o
   1   3  39       26.01       22.90      8.88 o
   2   3  39       12.40       16.52      9.84 o
   0   4  39      117.70      101.25     22.93 o
   1   4  39       31.78       25.53      9.04 o
   2   4  39       34.47       31.85     11.36 o
   0   5  39       29.55       39.60     13.42 o
   1   5  39       62.13       74.70     12.61 o
   2   5  39       58.64       58.94     18.85 o
   0   6  39       19.88       22.90     16.31 o
   1   6  39       12.00        4.90      8.98 o
   0   7  39        0.63        8.85     15.68 o
   0   0  40       10.79      -11.56     12.05 o
   1   0  40      346.87      346.36     26.33 o
   2   0  40       19.19       27.58     12.86 o
   0   1  40        1.70       30.99     12.82 o
   1   1  40       49.85       55.30     10.15 o
   2   1  40       98.32      108.97     12.29 o
   0   2  40      201.22      163.41     19.27 o
   1   2  40       12.90       24.10      9.01 o
   2   2  40        8.07        5.25      7.85 o
   0   3  40        6.96       25.46     12.68 o
   1   3  40       29.45       38.18      9.78 o
   2   3  40       38.70       59.17     12.26 o
   0   4  40       20.14       25.63     12.73 o
   1   4  40       17.23       20.99      9.44 o
   2   4  40       43.16       31.84     11.26 o
   0   5  40        0.02       11.67     11.92 o
   1   5  40        1.34        8.82      9.06 o
   0   6  40        2.91       -7.46     13.42 o
   1   6  40        5.36       17.06     10.23 o
   1   0  41      140.14      154.88     25.08 o
   2   0  41       94.76      170.08     20.76 o
   0   1  41       58.97       86.87     16.28 o
   1   1  41       23.37       38.14      9.53 o
   2   1  41      129.56      137.37     17.68 o
   0   2  41       14.62       22.11     12.53 o
   1   2  41       28.49       29.53      9.47 o
   2   2  41       12.09        9.48      8.63 o
   0   3  41        2.07        6.24     11.47 o
   1   3  41       64.65       62.63     10.89 o
   0   4  41        6.16       21.36     12.29 o
   1   4  41       14.67       16.51      9.96 o
   0   5  41        2.47       -6.49     11.29 o
   1   5  41       81.27       82.76     25.99 o
   0   0  42      234.58      231.81     32.93 o
   1   0  42        1.28       19.06     12.70 o
   0   1  42       16.07       41.58     14.59 o
   1   1  42      101.61      100.02     17.49 o
   0   2  42       23.55       25.18     13.05 o
   1   2  42       59.95       71.44     12.56 o
   0   3  42       16.71       18.43     13.37 o
   1   3  42      109.18      116.50     15.25 o
   0   4  42        4.23       11.66     12.51 o
   1   0  43       27.36       33.39     14.39 o
   0   1  43        2.44        9.88     12.38 o
   1   1  43      117.54      127.76     13.69 o
   0   2  43        7.71        2.82     14.16 o
   0   3  43       40.78       47.71     15.85 o
 
